# Supplementary material for: On the little-known genus Meilichius with descriptions of three new species from China (Coleoptera, Endomychidae)
Source: Zookeys. 2026 Apr 8;1276:307–50. doi: 10.3897/zookeys.1276.181983 (PMC13084265; doi:10.3897/zookeys.1276.181983)
Supplement: XML Treatment for Meilichius [file zookeys.1276.181983-treatment1.xml]

<!DOCTYPE tp:taxon-treatment
  PUBLIC "-//TaxonX//DTD Taxonomic Treatment Publishing DTD v0 20100105//EN" "tax-treatment-NSO.dtd">
<tp:taxon-treatment xmlns:tp="http://www.plazi.org/taxpub"><tp:treatment-meta><kwd-group><label>Taxon classification</label><kwd>
              <named-content content-type="kingdom">Animalia</named-content>
            </kwd><kwd>
              <named-content content-type="order">Coleoptera</named-content>
            </kwd><kwd>
              <named-content content-type="family">Endomychidae</named-content>
            </kwd></kwd-group><mixed-citation publication-type="journal"><person-group><name><surname>Chang</surname><given-names>Ling-Xiao</given-names></name><name><surname>Li</surname><given-names>Pan-Pan</given-names></name><name><surname>Bai</surname><given-names>Ming</given-names></name><name><surname>Bi</surname><given-names>Wen-Xuan</given-names></name></person-group><article-title>On the little-known genus <italic><tp:taxon-name><tp:taxon-name-part taxon-name-part-type="genus" reg="Meilichius">Meilichius</tp:taxon-name-part></tp:taxon-name></italic> with descriptions of three new species from China (<tp:taxon-name><tp:taxon-name-part taxon-name-part-type="order" reg="Coleoptera">Coleoptera</tp:taxon-name-part></tp:taxon-name>, <tp:taxon-name><tp:taxon-name-part taxon-name-part-type="family" reg="Endomychidae">Endomychidae</tp:taxon-name-part></tp:taxon-name>)</article-title><source>Zookeys</source><day>08</day><month>04</month><year>2026</year><volume>1276</volume><fpage>307</fpage><lpage>350</lpage><pub-id pub-id-type="doi">10.3897/zookeys.1276.181983</pub-id></mixed-citation></tp:treatment-meta><tp:nomenclature><tp:taxon-name><object-id xmlns:xlink="http://www.w3.org/1999/xlink" content-type="arpha" xlink:type="simple">B096C62A-40FF-5284-8ABB-52ACB4CBDB51</object-id>
                		<tp:taxon-name-part taxon-name-part-type="genus" reg="Meilichius">Meilichius</tp:taxon-name-part>
                	</tp:taxon-name><tp:taxon-authority>Gerstaecker, 1857</tp:taxon-authority><tp:nomenclature-citation-list><tp:nomenclature-citation><tp:taxon-name>
                <tp:taxon-name-part taxon-name-part-type="genus" reg="Meilichius">Meilichius</tp:taxon-name-part>
              </tp:taxon-name><comment> Gerstaecker, 1857: 240. Type species: <tp:taxon-name><tp:taxon-name-part taxon-name-part-type="genus" reg="Meilichius">Meilichius</tp:taxon-name-part> <tp:taxon-name-part taxon-name-part-type="species" reg="nigricollis">nigricollis</tp:taxon-name-part></tp:taxon-name> Gerstaecker, 1857.</comment></tp:nomenclature-citation><tp:nomenclature-citation><tp:taxon-name>
                <tp:taxon-name-part taxon-name-part-type="genus" reg="Thelgetrum">Thelgetrum</tp:taxon-name-part>
              </tp:taxon-name><comment> Gorham, 1875: 314. Type species: <tp:taxon-name><tp:taxon-name-part taxon-name-part-type="genus" reg="Thelgetrum">Thelgetrum</tp:taxon-name-part> <tp:taxon-name-part taxon-name-part-type="species" reg="ampliatum">ampliatum</tp:taxon-name-part></tp:taxon-name> Gorham, 1875.</comment></tp:nomenclature-citation><tp:nomenclature-citation><tp:taxon-name>
                <tp:taxon-name-part taxon-name-part-type="genus" reg="Milichius">Milichius</tp:taxon-name-part>
              </tp:taxon-name><comment> Gemminger &amp; Harold, 1876: 3737.</comment></tp:nomenclature-citation><tp:nomenclature-citation><tp:taxon-name>
                <tp:taxon-name-part taxon-name-part-type="genus" reg="Gibbiger">Gibbiger</tp:taxon-name-part>
              </tp:taxon-name><comment> Csiki, 1900: 375. Type species: <tp:taxon-name><tp:taxon-name-part taxon-name-part-type="genus" reg="Milichius">Milichius</tp:taxon-name-part> <tp:taxon-name-part taxon-name-part-type="species" reg="fasciatus">fasciatus</tp:taxon-name-part></tp:taxon-name> Heller, 1898.</comment></tp:nomenclature-citation></tp:nomenclature-citation-list></tp:nomenclature><tp:treatment-sec sec-type="Diagnosis"><title>Diagnosis.</title><p>Species of <italic><tp:taxon-name><tp:taxon-name-part taxon-name-part-type="genus" reg="Meilichius">Meilichius</tp:taxon-name-part></tp:taxon-name></italic> appear to be closely related to <italic><tp:taxon-name><tp:taxon-name-part taxon-name-part-type="genus" reg="Bolbomorphus">Bolbomorphus</tp:taxon-name-part></tp:taxon-name></italic> and <italic><tp:taxon-name><tp:taxon-name-part taxon-name-part-type="genus" reg="Cyclotoma">Cyclotoma</tp:taxon-name-part></tp:taxon-name></italic>. However, <italic><tp:taxon-name><tp:taxon-name-part taxon-name-part-type="genus" reg="Meilichius">Meilichius</tp:taxon-name-part></tp:taxon-name></italic> can be distinguished from <italic><tp:taxon-name><tp:taxon-name-part taxon-name-part-type="genus" reg="Bolbomorphus">Bolbomorphus</tp:taxon-name-part></tp:taxon-name></italic> by its smaller body size, ~ 3.0–6.0 mm in length (vs distinctly larger, ~ 7.0–10.0 mm); scutellar shield subtriangular (vs transversely oval). It differs from <italic><tp:taxon-name><tp:taxon-name-part taxon-name-part-type="genus" reg="Cyclotoma">Cyclotoma</tp:taxon-name-part></tp:taxon-name></italic> in having the body broadly oval (vs orbicular); antennal club shorter than the remaining segments (vs subequal in length to the remaining segments).</p><sec sec-type="New species descriptions" id="sec6"><title>New species descriptions</title></sec></tp:treatment-sec></tp:taxon-treatment>
