# Supplementary material for: On the little-known genus Meilichius with descriptions of three new species from China (Coleoptera, Endomychidae)
Source: Zookeys. 2026 Apr 8;1276:307–50. doi: 10.3897/zookeys.1276.181983 (PMC13084265; doi:10.3897/zookeys.1276.181983)
Supplement: XML Treatment for Meilichius chebalingensis [file zookeys.1276.181983-treatment2.xml]

<!DOCTYPE tp:taxon-treatment
  PUBLIC "-//TaxonX//DTD Taxonomic Treatment Publishing DTD v0 20100105//EN" "tax-treatment-NSO.dtd">
<tp:taxon-treatment xmlns:tp="http://www.plazi.org/taxpub"><tp:treatment-meta><kwd-group><label>Taxon classification</label><kwd>
              <named-content content-type="kingdom">Animalia</named-content>
            </kwd><kwd>
              <named-content content-type="order">Coleoptera</named-content>
            </kwd><kwd>
              <named-content content-type="family">Endomychidae</named-content>
            </kwd></kwd-group><mixed-citation publication-type="journal"><person-group><name><surname>Chang</surname><given-names>Ling-Xiao</given-names></name><name><surname>Li</surname><given-names>Pan-Pan</given-names></name><name><surname>Bai</surname><given-names>Ming</given-names></name><name><surname>Bi</surname><given-names>Wen-Xuan</given-names></name></person-group><article-title>On the little-known genus <italic><tp:taxon-name><tp:taxon-name-part taxon-name-part-type="genus" reg="Meilichius">Meilichius</tp:taxon-name-part></tp:taxon-name></italic> with descriptions of three new species from China (<tp:taxon-name><tp:taxon-name-part taxon-name-part-type="order" reg="Coleoptera">Coleoptera</tp:taxon-name-part></tp:taxon-name>, <tp:taxon-name><tp:taxon-name-part taxon-name-part-type="family" reg="Endomychidae">Endomychidae</tp:taxon-name-part></tp:taxon-name>)</article-title><source>Zookeys</source><day>08</day><month>04</month><year>2026</year><volume>1276</volume><fpage>307</fpage><lpage>350</lpage><pub-id pub-id-type="doi">10.3897/zookeys.1276.181983</pub-id></mixed-citation></tp:treatment-meta><tp:nomenclature><tp:taxon-name><object-id xmlns:xlink="http://www.w3.org/1999/xlink" content-type="arpha" xlink:type="simple">E71D33AF-E428-55A3-B3F2-E6023F7A9648</object-id>
                		<tp:taxon-name-part taxon-name-part-type="genus" reg="Meilichius">Meilichius</tp:taxon-name-part> <tp:taxon-name-part taxon-name-part-type="species" reg="chebalingensis">chebalingensis</tp:taxon-name-part>
                	
                		<object-id xmlns:xlink="http://www.w3.org/1999/xlink" content-type="zoobank" xlink:type="simple">https://zoobank.org/0F5445C0-7F34-4A3E-9D1F-F7025B05251A</object-id>
                	</tp:taxon-name><tp:taxon-authority>Chang &amp; Li</tp:taxon-authority><tp:taxon-status xmlns:xlink="http://www.w3.org/1999/xlink" xlink:type="simple">sp. nov.</tp:taxon-status><xref ref-type="fig" rid="F1">Figs 1</xref><xref ref-type="fig" rid="F2">, 2</xref></tp:nomenclature><tp:treatment-sec sec-type="Type material"><title>Type material.</title><p><bold><italic>Holotype</italic></bold>: China • ♀; <bold>Guangdong</bold>, Shixin County (始新县), Chebaling (车八岭), 114.186785°N, 24.735523°E; 788 m; 1. IV. 2022; Pan-Pan Li leg.; (<abbrev xmlns:xlink="http://www.w3.org/1999/xlink" content-type="institution" xlink:title="Institute of Zoology, Chinese Academy of Sciences, Beijing, China" xlink:type="simple">IZCAS</abbrev>); <bold><italic>Paratypes</italic></bold>: China • 1♀; same collecting data as holotype; (<abbrev xmlns:xlink="http://www.w3.org/1999/xlink" content-type="institution" xlink:title="National Natural History Museum of China, Beijing, China" xlink:type="simple">NHMC</abbrev>).</p></tp:treatment-sec><tp:treatment-sec sec-type="Diagnosis"><title>Diagnosis.</title><p><italic><tp:taxon-name><tp:taxon-name-part taxon-name-part-type="genus" reg="Meilichius">Meilichius</tp:taxon-name-part> <tp:taxon-name-part taxon-name-part-type="species" reg="chebalingensis">chebalingensis</tp:taxon-name-part></tp:taxon-name></italic> sp. nov. resembles <italic><tp:taxon-name><tp:taxon-name-part taxon-name-part-type="genus" reg="Meilichius">M.</tp:taxon-name-part> <tp:taxon-name-part taxon-name-part-type="species" reg="ampliatus">ampliatus</tp:taxon-name-part></tp:taxon-name></italic>, <italic><tp:taxon-name><tp:taxon-name-part taxon-name-part-type="genus" reg="Meilichius">M.</tp:taxon-name-part> <tp:taxon-name-part taxon-name-part-type="species" reg="apicicornis">apicicornis</tp:taxon-name-part></tp:taxon-name></italic>, <italic><tp:taxon-name><tp:taxon-name-part taxon-name-part-type="genus" reg="Meilichius">M.</tp:taxon-name-part> <tp:taxon-name-part taxon-name-part-type="species" reg="biplagiatus">biplagiatus</tp:taxon-name-part></tp:taxon-name></italic>, <italic><tp:taxon-name><tp:taxon-name-part taxon-name-part-type="genus" reg="Meilichius">M.</tp:taxon-name-part> <tp:taxon-name-part taxon-name-part-type="species" reg="brevicollis">brevicollis</tp:taxon-name-part></tp:taxon-name></italic>, <italic><tp:taxon-name><tp:taxon-name-part taxon-name-part-type="genus" reg="Meilichius">M.</tp:taxon-name-part> <tp:taxon-name-part taxon-name-part-type="species" reg="callosus">callosus</tp:taxon-name-part></tp:taxon-name></italic>, <italic><tp:taxon-name><tp:taxon-name-part taxon-name-part-type="genus" reg="Meilichius">M.</tp:taxon-name-part> <tp:taxon-name-part taxon-name-part-type="species" reg="fuscipes">fuscipes</tp:taxon-name-part></tp:taxon-name></italic>, <italic><tp:taxon-name><tp:taxon-name-part taxon-name-part-type="genus" reg="Meilichius">M.</tp:taxon-name-part> <tp:taxon-name-part taxon-name-part-type="species" reg="nigricollis">nigricollis</tp:taxon-name-part></tp:taxon-name></italic>, <italic><tp:taxon-name><tp:taxon-name-part taxon-name-part-type="genus" reg="Meilichius">M.</tp:taxon-name-part> <tp:taxon-name-part taxon-name-part-type="species" reg="pachycerus">pachycerus</tp:taxon-name-part></tp:taxon-name></italic>, and <italic><tp:taxon-name><tp:taxon-name-part taxon-name-part-type="genus" reg="Meilichius">M.</tp:taxon-name-part> <tp:taxon-name-part taxon-name-part-type="species" reg="politus">politus</tp:taxon-name-part></tp:taxon-name></italic> in having elytra lacking metallic luster and maculae. However, <italic><tp:taxon-name><tp:taxon-name-part taxon-name-part-type="genus" reg="Meilichius">M.</tp:taxon-name-part> <tp:taxon-name-part taxon-name-part-type="species" reg="chebalingensis">chebalingensis</tp:taxon-name-part></tp:taxon-name></italic> can be distinguished as follows:</p><p>From <italic><tp:taxon-name><tp:taxon-name-part taxon-name-part-type="genus" reg="Meilichius">M.</tp:taxon-name-part> <tp:taxon-name-part taxon-name-part-type="species" reg="ampliatus">ampliatus</tp:taxon-name-part></tp:taxon-name></italic> (Fig. <xref ref-type="fig" rid="F13">13</xref>): antennae almost uniformly brown to dark brown, without obvious color differentiation (vs antennomeres 1–2 and the terminal one brownish-yellow, antennomeres 3–10 brown to dark brown); elytra widest before the mid-length (vs distinctly behind the mid-length); elytral surface with coarse punctures (vs fine punctures); humeri weakly prominent (vs strongly prominent); legs and dorsal surfaces of different colors (vs concolorous).</p><p>From <italic><tp:taxon-name><tp:taxon-name-part taxon-name-part-type="genus" reg="Meilichius">M.</tp:taxon-name-part> <tp:taxon-name-part taxon-name-part-type="species" reg="apicicornis">apicicornis</tp:taxon-name-part></tp:taxon-name></italic> (Fig. <xref ref-type="fig" rid="F14">14</xref>): antennae almost uniformly brown to dark brown (vs antennomeres 1–4 and the terminal one brown, antennomeres 5–10 black); elytra widest before the mid-length (vs near the mid-length); humeri weakly prominent (vs moderately prominent); legs and dorsal surfaces of different colors (vs of the same color).</p><p>From <italic><tp:taxon-name><tp:taxon-name-part taxon-name-part-type="genus" reg="Meilichius">M.</tp:taxon-name-part> <tp:taxon-name-part taxon-name-part-type="species" reg="biplagiatus">biplagiatus</tp:taxon-name-part></tp:taxon-name></italic> (Fig. <xref ref-type="fig" rid="F15">15</xref>): antennae and legs similar in color, differing from the dorsal surface (vs antennae, legs, and dorsal surface all similar in color); elytra widest before the middle (vs at the middle); elytral surface with coarse punctures (vs rather fine punctures); humeri weakly prominent (vs strongly prominent).</p><p>From <italic><tp:taxon-name><tp:taxon-name-part taxon-name-part-type="genus" reg="Meilichius">M.</tp:taxon-name-part> <tp:taxon-name-part taxon-name-part-type="species" reg="brevicollis">brevicollis</tp:taxon-name-part></tp:taxon-name></italic> (Fig. <xref ref-type="fig" rid="F16">16</xref>): antennae almost uniformly brown to dark brown (vs antennomeres 1–4 brown, antennomeres 5–10 and the basal half of the terminal one black); elytra widest before the mid-length (vs at the mid-length); elytral surface with coarse punctures (vs rather fine punctures); legs and dorsal surfaces of different colors (vs of the same color).</p><p>From <italic><tp:taxon-name><tp:taxon-name-part taxon-name-part-type="genus" reg="Meilichius">M.</tp:taxon-name-part> <tp:taxon-name-part taxon-name-part-type="species" reg="callosus">callosus</tp:taxon-name-part></tp:taxon-name></italic> (Fig. <xref ref-type="fig" rid="F17">17</xref>): antennae almost uniformly brown to dark brown (vs antennomeres 1–7 and the terminal one brown, antennomeres 8–10 black); elytra widest before the mid-length (vs near the mid-length); humeri weakly prominent (vs strongly prominent, with orange raised areas); legs and dorsal surfaces of different colors (vs of the same color).</p><p>From <italic><tp:taxon-name><tp:taxon-name-part taxon-name-part-type="genus" reg="Meilichius">M.</tp:taxon-name-part> <tp:taxon-name-part taxon-name-part-type="species" reg="fuscipes">fuscipes</tp:taxon-name-part></tp:taxon-name></italic> (Fig. <xref ref-type="fig" rid="F20">20</xref>): terminal antennomere mostly dark brown (vs orange); elytral surface with coarse punctures (vs fine punctures); humeri weakly prominent (vs strongly prominent).</p><p>From <italic><tp:taxon-name><tp:taxon-name-part taxon-name-part-type="genus" reg="Meilichius">M.</tp:taxon-name-part> <tp:taxon-name-part taxon-name-part-type="species" reg="pachycerus">pachycerus</tp:taxon-name-part></tp:taxon-name></italic> (Fig. <xref ref-type="fig" rid="F28">28</xref>): antennae almost uniformly brown to dark brown (vs antennomeres 1–5 ferruginous, 6–8 and 11 black, 9–10 pale yellow); elytra widest before the mid-length (vs near the mid-length); legs and dorsal surfaces of different colors (vs of the same color).</p><p>From <italic><tp:taxon-name><tp:taxon-name-part taxon-name-part-type="genus" reg="Meilichius">M.</tp:taxon-name-part> <tp:taxon-name-part taxon-name-part-type="species" reg="politus">politus</tp:taxon-name-part></tp:taxon-name></italic> (Fig. <xref ref-type="fig" rid="F29">29</xref>): antennae almost uniformly brown to dark brown (vs antennomeres 1–4 brownish-yellow, 5–11 dark brown); elytra widest before the middle (vs near the middle); elytral surface with coarse punctures (vs extremely fine punctures); legs and dorsal surfaces of different colors (vs of the same color).</p></tp:treatment-sec><tp:treatment-sec sec-type="Description"><title>Description.</title><p><bold>Male</bold>. Unknown.</p><p><bold>Female. <italic>Body</italic></bold> (Fig. <xref ref-type="fig" rid="F1">1</xref>) oval, convex, surfaces smooth, rather shiny. Eyes black; head, pronotum and elytra pale brown; antennae and legs brown except apical 1/3 of terminal antennomeres and tarsi, both of which pale brown; ventral surfaces mostly dark brown to brown.</p><fig id="F1" position="float" orientation="portrait"><object-id xmlns:xlink="http://www.w3.org/1999/xlink" content-type="doi" xlink:type="simple">10.3897/zookeys.1276.181983.figure1</object-id><object-id xmlns:xlink="http://www.w3.org/1999/xlink" content-type="arpha" xlink:type="simple">FF40E057-5738-5B62-A216-3AED4D4128ED</object-id><label>Figure 1.</label><caption><p>Habitus of <italic><tp:taxon-name><tp:taxon-name-part taxon-name-part-type="genus" reg="Meilichius">Meilichius</tp:taxon-name-part> <tp:taxon-name-part taxon-name-part-type="species" reg="chebalingensis">chebalingensis</tp:taxon-name-part></tp:taxon-name></italic> sp. nov. <bold>A</bold>. Dorsal view; <bold>B</bold>. Ventral view; <bold>C</bold>. Lateral view. Scale bar: 1.0 mm.</p></caption><graphic xmlns:xlink="http://www.w3.org/1999/xlink" xlink:href="zookeys-1276-307_article-181983__-g001.jpg" id="oo_1587913.jpg" position="float" orientation="portrait" xlink:type="simple"><uri content-type="original_file" xlink:type="simple">https://binary.pensoft.net/fig/1587913</uri></graphic></fig><p><bold><italic>Head</italic></bold>. Antenna 11-segmented with scape rather long and stout, 3.0× longer than pedicel; pedicel slightly longer than wide; antennomere 3 ~ 2.0× longer than antennomere 2 and nearly as long as antennomere 4; antennomere 4 slightly longer than antennomere 5; antennomeres 6–8 distinctly longer than wide and gradually shorter; club composed of three antennomeres, narrow and loosely articulated; terminal antennomeres 3.0× as long as wide. Maxilla with palp comparatively stout; terminal palpomere 1.5× as long as wide, sides converging toward apex, obtusely rounded apically.</p><p><bold><italic>Thorax</italic></bold>. Pronotum with anterior margins very narrowly bordered, lateral margins moderately bordered; disc weakly convex, median furrow absent. Pronotal surface polished between punctures, punctation rather dense and rather coarse; lateral sulci distinct, linear, extending to 1/4 of pronotal length; basal sulcus shallow and weakly curved. Prosternal process widely separates front coxae, ~ 2.0× as wide as longest coxal diameter and narrower than intercoxal process of mesoventrite, widening behind front coxae; sides curved outward, weakly curved at apex. Elytral sides strongly curved, widest beyond mid-length, posterior 1/3 abruptly converged and slightly produced at apex; elytral epipleuron broad, abruptly tapered beyond mid-length and obsolete at apex. Humeri weakly prominent; elytral surface polished between punctures, punctation as large as pronotal ones, dense and coarse.</p><p><bold><italic>Abdomen</italic></bold>. Ventrite 1 almost as long as three subsequent ventrites combined; ventrites 2–4 gradually shorter in length. Ventrite 5 with posterior margin rounded.</p><p><bold><italic>Measurements</italic> (in mm)</bold>. <abbrev xmlns:xlink="http://www.w3.org/1999/xlink" xlink:title="body length" xlink:type="simple">BL</abbrev> 4.1–4.3, <abbrev xmlns:xlink="http://www.w3.org/1999/xlink" xlink:title="body height" xlink:type="simple">BH</abbrev> 2.0–2.1, <abbrev xmlns:xlink="http://www.w3.org/1999/xlink" xlink:title="pronotum length" xlink:type="simple">PL</abbrev> 0.9–1.0, <abbrev xmlns:xlink="http://www.w3.org/1999/xlink" xlink:title="pronotum width" xlink:type="simple">PW</abbrev> 1.8–1.9, <abbrev xmlns:xlink="http://www.w3.org/1999/xlink" xlink:title="elytra length" xlink:type="simple">EL</abbrev> 3.3–3.5, <abbrev xmlns:xlink="http://www.w3.org/1999/xlink" xlink:title="elytra width" xlink:type="simple">EW</abbrev> 2.7–2.8, <abbrev xmlns:xlink="http://www.w3.org/1999/xlink" xlink:title="body height" xlink:type="simple">BH</abbrev>/<abbrev xmlns:xlink="http://www.w3.org/1999/xlink" xlink:title="body length" xlink:type="simple">BL</abbrev> 0.5, <abbrev xmlns:xlink="http://www.w3.org/1999/xlink" xlink:title="pronotum length" xlink:type="simple">PL</abbrev>/<abbrev xmlns:xlink="http://www.w3.org/1999/xlink" xlink:title="pronotum width" xlink:type="simple">PW</abbrev> 0.5, <abbrev xmlns:xlink="http://www.w3.org/1999/xlink" xlink:title="elytra length" xlink:type="simple">EL</abbrev>/<abbrev xmlns:xlink="http://www.w3.org/1999/xlink" xlink:title="elytra width" xlink:type="simple">EW</abbrev> 1.2–1.3, <abbrev xmlns:xlink="http://www.w3.org/1999/xlink" xlink:title="elytra length" xlink:type="simple">EL</abbrev>/<abbrev xmlns:xlink="http://www.w3.org/1999/xlink" xlink:title="pronotum length" xlink:type="simple">PL</abbrev> 2.6–3.0, <abbrev xmlns:xlink="http://www.w3.org/1999/xlink" xlink:title="elytra width" xlink:type="simple">EW</abbrev>/<abbrev xmlns:xlink="http://www.w3.org/1999/xlink" xlink:title="pronotum width" xlink:type="simple">PW</abbrev> 1.5.</p></tp:treatment-sec><tp:treatment-sec sec-type="Etymology"><title>Etymology.</title><p>The species is named after its type locality, Chebaling National Nature Reserve, Guangdong Province, China; adjective.</p></tp:treatment-sec><tp:treatment-sec sec-type="Distribution"><title>Distribution.</title><p>China: Guangdong.</p></tp:treatment-sec><tp:treatment-sec sec-type="Ecology"><title>Ecology.</title><p>The holotype and paratype of <italic><tp:taxon-name><tp:taxon-name-part taxon-name-part-type="genus" reg="Meilichius">Meilichius</tp:taxon-name-part> <tp:taxon-name-part taxon-name-part-type="species" reg="chebalingensis">chebalingensis</tp:taxon-name-part></tp:taxon-name></italic> sp. nov. were collected using Mycophagy insects windows trap with a wood-decaying fungus growing on a tree (Fig. <xref ref-type="fig" rid="F2">2</xref>). The fungus was subsequently identified as <italic><tp:taxon-name><tp:taxon-name-part taxon-name-part-type="genus" reg="Xylobolus">Xylobolus</tp:taxon-name-part> <tp:taxon-name-part taxon-name-part-type="species" reg="austrosinensis">austrosinensis</tp:taxon-name-part></tp:taxon-name></italic> Ji &amp; Zhou, 2018 based on Internal Transcribed Spacer (<abbrev xmlns:xlink="http://www.w3.org/1999/xlink" xlink:title="Internal Transcribed Spacer" xlink:type="simple">ITS</abbrev>) sequencing.</p><fig id="F2" position="float" orientation="portrait"><object-id xmlns:xlink="http://www.w3.org/1999/xlink" content-type="doi" xlink:type="simple">10.3897/zookeys.1276.181983.figure2</object-id><object-id xmlns:xlink="http://www.w3.org/1999/xlink" content-type="arpha" xlink:type="simple">8A34AA7A-C804-58C9-97D8-D99EF86DB2CD</object-id><label>Figure 2.</label><caption><p><italic><tp:taxon-name><tp:taxon-name-part taxon-name-part-type="genus" reg="Xylobolus">Xylobolus</tp:taxon-name-part> <tp:taxon-name-part taxon-name-part-type="species" reg="austrosinensis">austrosinensis</tp:taxon-name-part></tp:taxon-name></italic> growing on a dead tree serves as an attractant for <italic><tp:taxon-name><tp:taxon-name-part taxon-name-part-type="genus" reg="Meilichius">Meilichius</tp:taxon-name-part> <tp:taxon-name-part taxon-name-part-type="species" reg="chebalingensis">chebalingensis</tp:taxon-name-part></tp:taxon-name></italic> sp. nov.</p></caption><graphic xmlns:xlink="http://www.w3.org/1999/xlink" xlink:href="zookeys-1276-307_article-181983__-g002.jpg" id="oo_1587914.jpg" position="float" orientation="portrait" xlink:type="simple"><uri content-type="original_file" xlink:type="simple">https://binary.pensoft.net/fig/1587914</uri></graphic></fig></tp:treatment-sec><tp:treatment-sec><!--Section generated to contain objects referenced in tp:taxon-treatment.--><fig id="F13" position="float" orientation="portrait"><object-id xmlns:xlink="http://www.w3.org/1999/xlink" content-type="doi" xlink:type="simple">10.3897/zookeys.1276.181983.figure13</object-id><object-id xmlns:xlink="http://www.w3.org/1999/xlink" content-type="arpha" xlink:type="simple">147A1C89-31B4-5021-A674-D5AD1D9A55D4</object-id><label>Figure 13.</label><caption><p>Lectotype of <italic><tp:taxon-name><tp:taxon-name-part taxon-name-part-type="genus" reg="Meilichius">Meilichius</tp:taxon-name-part> <tp:taxon-name-part taxon-name-part-type="species" reg="ampliatus">ampliatus</tp:taxon-name-part></tp:taxon-name></italic> (here designated). <bold>A</bold>. Dorsal view; <bold>B</bold>. Lateral view; <bold>C</bold>. Aedeagus; <bold>D</bold>. Labels. Scale bars: 1.0 mm.</p></caption><graphic xmlns:xlink="http://www.w3.org/1999/xlink" xlink:href="zookeys-1276-307_article-181983__-g013.jpg" id="oo_1587925.jpg" position="float" orientation="portrait" xlink:type="simple"><uri content-type="original_file" xlink:type="simple">https://binary.pensoft.net/fig/1587925</uri></graphic></fig><fig id="F14" position="float" orientation="portrait"><object-id xmlns:xlink="http://www.w3.org/1999/xlink" content-type="doi" xlink:type="simple">10.3897/zookeys.1276.181983.figure14</object-id><object-id xmlns:xlink="http://www.w3.org/1999/xlink" content-type="arpha" xlink:type="simple">80EF045F-6BC7-58F7-9FBD-AF99CA8F2582</object-id><label>Figure 14.</label><caption><p>Lectotype of <italic><tp:taxon-name><tp:taxon-name-part taxon-name-part-type="genus" reg="Meilichius">Meilichius</tp:taxon-name-part> <tp:taxon-name-part taxon-name-part-type="species" reg="apicicornis">apicicornis</tp:taxon-name-part></tp:taxon-name></italic> (here designated). <bold>A</bold>. Dorsal view; <bold>B</bold>. Lateral view; <bold>C</bold>. Aedeagus; <bold>D</bold>. Labels. Scale bars: 1.0 mm.</p></caption><graphic xmlns:xlink="http://www.w3.org/1999/xlink" xlink:href="zookeys-1276-307_article-181983__-g014.jpg" id="oo_1587926.jpg" position="float" orientation="portrait" xlink:type="simple"><uri content-type="original_file" xlink:type="simple">https://binary.pensoft.net/fig/1587926</uri></graphic></fig><fig id="F15" position="float" orientation="portrait"><object-id xmlns:xlink="http://www.w3.org/1999/xlink" content-type="doi" xlink:type="simple">10.3897/zookeys.1276.181983.figure15</object-id><object-id xmlns:xlink="http://www.w3.org/1999/xlink" content-type="arpha" xlink:type="simple">0A005675-901E-51B9-8EE7-B1076C7542C3</object-id><label>Figure 15.</label><caption><p>Type specimens of <italic><tp:taxon-name><tp:taxon-name-part taxon-name-part-type="genus" reg="Meilichius">Meilichius</tp:taxon-name-part> <tp:taxon-name-part taxon-name-part-type="species" reg="biplagiatus">biplagiatus</tp:taxon-name-part></tp:taxon-name></italic>. <bold>A</bold>. Dorsal view; <bold>B</bold>. Lateral view; <bold>C</bold>. Labels. Scale bars: 1.0 mm.</p></caption><graphic xmlns:xlink="http://www.w3.org/1999/xlink" xlink:href="zookeys-1276-307_article-181983__-g015.jpg" id="oo_1587927.jpg" position="float" orientation="portrait" xlink:type="simple"><uri content-type="original_file" xlink:type="simple">https://binary.pensoft.net/fig/1587927</uri></graphic></fig><fig id="F16" position="float" orientation="portrait"><object-id xmlns:xlink="http://www.w3.org/1999/xlink" content-type="doi" xlink:type="simple">10.3897/zookeys.1276.181983.figure16</object-id><object-id xmlns:xlink="http://www.w3.org/1999/xlink" content-type="arpha" xlink:type="simple">7AC56F3F-E8CC-56DD-B8EF-D05EF53BAE4C</object-id><label>Figure 16.</label><caption><p>Type specimens of <italic><tp:taxon-name><tp:taxon-name-part taxon-name-part-type="genus" reg="Meilichius">Meilichius</tp:taxon-name-part> <tp:taxon-name-part taxon-name-part-type="species" reg="brevicollis">brevicollis</tp:taxon-name-part></tp:taxon-name></italic>. <bold>A</bold>. Dorsal view; <bold>B</bold>. Lateral view; <bold>C</bold>. Labels. Scale bars: 1.0 mm.</p></caption><graphic xmlns:xlink="http://www.w3.org/1999/xlink" xlink:href="zookeys-1276-307_article-181983__-g016.jpg" id="oo_1587928.jpg" position="float" orientation="portrait" xlink:type="simple"><uri content-type="original_file" xlink:type="simple">https://binary.pensoft.net/fig/1587928</uri></graphic></fig><fig id="F17" position="float" orientation="portrait"><object-id xmlns:xlink="http://www.w3.org/1999/xlink" content-type="doi" xlink:type="simple">10.3897/zookeys.1276.181983.figure17</object-id><object-id xmlns:xlink="http://www.w3.org/1999/xlink" content-type="arpha" xlink:type="simple">AB0FF504-3CF3-5081-9FB1-05B02AE2D778</object-id><label>Figure 17.</label><caption><p>Habitus of <italic><tp:taxon-name><tp:taxon-name-part taxon-name-part-type="genus" reg="Meilichius">Meilichius</tp:taxon-name-part> <tp:taxon-name-part taxon-name-part-type="species" reg="callosus">callosus</tp:taxon-name-part></tp:taxon-name></italic> (<abbrev xmlns:xlink="http://www.w3.org/1999/xlink" content-type="institution" xlink:title="Natural History Museum, London, United Kingdom" xlink:type="simple">NHMUK</abbrev> 016510423). <bold>A</bold>. Dorsal view; <bold>B</bold>. Ventral view; <bold>C</bold>. Lateral view. Scale bars: 1.0 mm.</p></caption><graphic xmlns:xlink="http://www.w3.org/1999/xlink" xlink:href="zookeys-1276-307_article-181983__-g017.jpg" id="oo_1587929.jpg" position="float" orientation="portrait" xlink:type="simple"><uri content-type="original_file" xlink:type="simple">https://binary.pensoft.net/fig/1587929</uri></graphic></fig><fig id="F20" position="float" orientation="portrait"><object-id xmlns:xlink="http://www.w3.org/1999/xlink" content-type="doi" xlink:type="simple">10.3897/zookeys.1276.181983.figure20</object-id><object-id xmlns:xlink="http://www.w3.org/1999/xlink" content-type="arpha" xlink:type="simple">41E71280-D04D-554D-BF6A-13B92E93AA90</object-id><label>Figure 20.</label><caption><p>Holotype specimens of <italic><tp:taxon-name><tp:taxon-name-part taxon-name-part-type="genus" reg="Meilichius">Meilichius</tp:taxon-name-part> <tp:taxon-name-part taxon-name-part-type="species" reg="fuscipes">fuscipes</tp:taxon-name-part></tp:taxon-name></italic>. <bold>A</bold>. Dorsal view; <bold>B</bold>. Lateral view; <bold>C</bold>. Aedeagus; <bold>D</bold>. Labels. Scale bars: 1.0 mm.</p></caption><graphic xmlns:xlink="http://www.w3.org/1999/xlink" xlink:href="zookeys-1276-307_article-181983__-g020.jpg" id="oo_1587932.jpg" position="float" orientation="portrait" xlink:type="simple"><uri content-type="original_file" xlink:type="simple">https://binary.pensoft.net/fig/1587932</uri></graphic></fig><fig id="F28" position="float" orientation="portrait"><object-id xmlns:xlink="http://www.w3.org/1999/xlink" content-type="doi" xlink:type="simple">10.3897/zookeys.1276.181983.figure28</object-id><object-id xmlns:xlink="http://www.w3.org/1999/xlink" content-type="arpha" xlink:type="simple">CB74B146-0D2C-5D50-8F2F-0FAD7BF3F408</object-id><label>Figure 28.</label><caption><p>Holotype of <italic><tp:taxon-name><tp:taxon-name-part taxon-name-part-type="genus" reg="Meilichius">Meilichius</tp:taxon-name-part> <tp:taxon-name-part taxon-name-part-type="species" reg="pachycerus">pachycerus</tp:taxon-name-part></tp:taxon-name></italic>. <bold>A</bold>. Dorsal view; <bold>B</bold>. Ventral view; <bold>C</bold>. Lateral view; <bold>D</bold>. Labels. Scale bars: 0.5 mm. (Photographed by Rachel Diaz-Bastin, <abbrev xmlns:xlink="http://www.w3.org/1999/xlink" content-type="institution" xlink:title="California Academy of Sciences" xlink:type="simple">CAS</abbrev>).</p></caption><graphic xmlns:xlink="http://www.w3.org/1999/xlink" xlink:href="zookeys-1276-307_article-181983__-g028.jpg" id="oo_1587879.jpg" position="float" orientation="portrait" xlink:type="simple"><uri content-type="original_file" xlink:type="simple">https://binary.pensoft.net/fig/1587879</uri></graphic></fig><fig id="F29" position="float" orientation="portrait"><object-id xmlns:xlink="http://www.w3.org/1999/xlink" content-type="doi" xlink:type="simple">10.3897/zookeys.1276.181983.figure29</object-id><object-id xmlns:xlink="http://www.w3.org/1999/xlink" content-type="arpha" xlink:type="simple">BAC2CB3C-59A0-5602-8525-3C42202366D5</object-id><label>Figure 29.</label><caption><p>Holotype specimens of <italic><tp:taxon-name><tp:taxon-name-part taxon-name-part-type="genus" reg="Meilichius">Meilichius</tp:taxon-name-part> <tp:taxon-name-part taxon-name-part-type="species" reg="politus">politus</tp:taxon-name-part></tp:taxon-name></italic>. <bold>A</bold>. Dorsal view; <bold>B</bold>. Ventral view; <bold>C</bold>. Lateral view; <bold>D</bold>. Aedeagus; <bold>E</bold>. Labels. Scale bars: 1.0 mm.</p></caption><graphic xmlns:xlink="http://www.w3.org/1999/xlink" xlink:href="zookeys-1276-307_article-181983__-g029.jpg" id="oo_1587880.jpg" position="float" orientation="portrait" xlink:type="simple"><uri content-type="original_file" xlink:type="simple">https://binary.pensoft.net/fig/1587880</uri></graphic></fig></tp:treatment-sec></tp:taxon-treatment>
