# Supplementary material for: On the little-known genus Meilichius with descriptions of three new species from China (Coleoptera, Endomychidae)
Source: Zookeys. 2026 Apr 8;1276:307–50. doi: 10.3897/zookeys.1276.181983 (PMC13084265; doi:10.3897/zookeys.1276.181983)
Supplement: XML Treatment for Meilichius speciosus [file zookeys.1276.181983-treatment3.xml]

<!DOCTYPE tp:taxon-treatment
  PUBLIC "-//TaxonX//DTD Taxonomic Treatment Publishing DTD v0 20100105//EN" "tax-treatment-NSO.dtd">
<tp:taxon-treatment xmlns:tp="http://www.plazi.org/taxpub"><tp:treatment-meta><kwd-group><label>Taxon classification</label><kwd>
              <named-content content-type="kingdom">Animalia</named-content>
            </kwd><kwd>
              <named-content content-type="order">Coleoptera</named-content>
            </kwd><kwd>
              <named-content content-type="family">Endomychidae</named-content>
            </kwd></kwd-group><mixed-citation publication-type="journal"><person-group><name><surname>Chang</surname><given-names>Ling-Xiao</given-names></name><name><surname>Li</surname><given-names>Pan-Pan</given-names></name><name><surname>Bai</surname><given-names>Ming</given-names></name><name><surname>Bi</surname><given-names>Wen-Xuan</given-names></name></person-group><article-title>On the little-known genus <italic><tp:taxon-name><tp:taxon-name-part taxon-name-part-type="genus" reg="Meilichius">Meilichius</tp:taxon-name-part></tp:taxon-name></italic> with descriptions of three new species from China (<tp:taxon-name><tp:taxon-name-part taxon-name-part-type="order" reg="Coleoptera">Coleoptera</tp:taxon-name-part></tp:taxon-name>, <tp:taxon-name><tp:taxon-name-part taxon-name-part-type="family" reg="Endomychidae">Endomychidae</tp:taxon-name-part></tp:taxon-name>)</article-title><source>Zookeys</source><day>08</day><month>04</month><year>2026</year><volume>1276</volume><fpage>307</fpage><lpage>350</lpage><pub-id pub-id-type="doi">10.3897/zookeys.1276.181983</pub-id></mixed-citation></tp:treatment-meta><tp:nomenclature><tp:taxon-name><object-id xmlns:xlink="http://www.w3.org/1999/xlink" content-type="arpha" xlink:type="simple">A3928DD9-F378-524B-B9ED-6857776FD778</object-id>
                		<tp:taxon-name-part taxon-name-part-type="genus" reg="Meilichius">Meilichius</tp:taxon-name-part> <tp:taxon-name-part taxon-name-part-type="species" reg="speciosus">speciosus</tp:taxon-name-part>
                	
                		<object-id xmlns:xlink="http://www.w3.org/1999/xlink" content-type="zoobank" xlink:type="simple">https://zoobank.org/7A0B9679-64B4-45B0-83E1-49D337C760B3</object-id>
                	</tp:taxon-name><tp:taxon-authority>Chang &amp; Bi</tp:taxon-authority><tp:taxon-status xmlns:xlink="http://www.w3.org/1999/xlink" xlink:type="simple">sp. nov.</tp:taxon-status><xref ref-type="fig" rid="F3">Figs 3</xref><xref ref-type="fig" rid="F4">, 4</xref><xref ref-type="fig" rid="F5">, 5</xref></tp:nomenclature><tp:treatment-sec sec-type="Type material"><title>Type material.</title><p><bold><italic>Holotype</italic></bold>: China • ♂; <bold>Fujian</bold>, Shanghang County (上杭县), Meihuashan National Nature Reserve (梅花山保护区), Shuangche Village (双车村); 480 m; 6. XI. 2008; local collector leg.; (<abbrev xmlns:xlink="http://www.w3.org/1999/xlink" content-type="institution" xlink:title="Collection of Wen-Xuan Bi, Shanghai, China" xlink:type="simple">CBWX</abbrev>); <bold><italic>Paratype</italic></bold>: China • 1♀; same collecting data as holotype; (<abbrev xmlns:xlink="http://www.w3.org/1999/xlink" content-type="institution" xlink:title="Collection of Wen-Xuan Bi, Shanghai, China" xlink:type="simple">CBWX</abbrev>).</p></tp:treatment-sec><tp:treatment-sec sec-type="Diagnosis"><title>Diagnosis.</title><p><italic><tp:taxon-name><tp:taxon-name-part taxon-name-part-type="genus" reg="Meilichius">Meilichius</tp:taxon-name-part> <tp:taxon-name-part taxon-name-part-type="species" reg="speciosus">speciosus</tp:taxon-name-part></tp:taxon-name></italic> sp. nov. resembles <italic><tp:taxon-name><tp:taxon-name-part taxon-name-part-type="genus" reg="Meilichius">M.</tp:taxon-name-part> <tp:taxon-name-part taxon-name-part-type="species" reg="ornatus">ornatus</tp:taxon-name-part></tp:taxon-name></italic> in having each elytron with two large maculae of irregular shape, which occupy the basal and apical 1/3 of the elytral length. However, <italic><tp:taxon-name><tp:taxon-name-part taxon-name-part-type="genus" reg="Meilichius">M.</tp:taxon-name-part> <tp:taxon-name-part taxon-name-part-type="species" reg="speciosus">speciosus</tp:taxon-name-part></tp:taxon-name></italic> differs from <italic><tp:taxon-name><tp:taxon-name-part taxon-name-part-type="genus" reg="Meilichius">M.</tp:taxon-name-part> <tp:taxon-name-part taxon-name-part-type="species" reg="ornatus">ornatus</tp:taxon-name-part></tp:taxon-name></italic> in having the body oval (vs broadly oval); elytra widest near the mid-length (vs before the mid-length); dorsal surfaces of pronotum and elytra of different color (vs concolorous); elytra with copper-yellow luster (vs without luster).</p></tp:treatment-sec><tp:treatment-sec sec-type="Description"><title>Description.</title><p><bold>Male. <italic>Body</italic></bold> (Fig. <xref ref-type="fig" rid="F3">3A–C</xref>) oval, convex, surfaces smooth, rather shiny. Eyes black; pronotum wine red; head, antennal scape, and legs red-brown; antenna except scape gradually from brown to black; elytra blackish red-brown with copper-yellow luster; each elytron with two large orange maculae; apical margin of the anterior macula and the basal margin of the posterior macula connected medially by a wide band. ventral surfaces mostly dark brown to brown; elytral epipleuron with copper-yellow luster.</p><fig id="F3" position="float" orientation="portrait"><object-id xmlns:xlink="http://www.w3.org/1999/xlink" content-type="doi" xlink:type="simple">10.3897/zookeys.1276.181983.figure3</object-id><object-id xmlns:xlink="http://www.w3.org/1999/xlink" content-type="arpha" xlink:type="simple">7D4732A3-6335-59AD-8CE4-E6A632A9090A</object-id><label>Figure 3.</label><caption><p>Habitus of <italic><tp:taxon-name><tp:taxon-name-part taxon-name-part-type="genus" reg="Meilichius">Meilichius</tp:taxon-name-part> <tp:taxon-name-part taxon-name-part-type="species" reg="speciosus">speciosus</tp:taxon-name-part></tp:taxon-name></italic> sp. nov. <bold>A–C</bold>. Male; <bold>D–F</bold>. Female: <bold>A, D</bold>. Dorsal view; <bold>B, E</bold>. Ventral view; <bold>C, F</bold>. Lateral view. Scale bars: 1.0 mm.</p></caption><graphic xmlns:xlink="http://www.w3.org/1999/xlink" xlink:href="zookeys-1276-307_article-181983__-g003.jpg" id="oo_1587915.jpg" position="float" orientation="portrait" xlink:type="simple"><uri content-type="original_file" xlink:type="simple">https://binary.pensoft.net/fig/1587915</uri></graphic></fig><p><bold><italic>Head</italic></bold>. Antenna 11-segmented with scape rather long and stout, 3.0× longer than pedicel; pedicel slightly longer than wide; antennomere 3 ~ 2.0× longer than antennomere 2 and nearly as long as antennomere 4; antennomere 4 slightly longer than antennomere 5; antennomeres 6–8 longer than wide and approximately equal in length; club composed of three antennomeres, narrow and loosely articulated; terminal antennomeres twice as long as wide. Maxillary terminal palpomere 2.0× as long as wide, sides gradually tapering toward apex, obliquely truncate apically.</p><p><bold><italic>Thorax</italic></bold>. Pronotum with anterior and lateral margins very narrowly bordered; disc weakly convex, median furrow absent. Pronotal surface polished between punctures, punctation rather dense and fine; lateral sulci distinct, linear, extending to 1/4 of pronotal length; basal sulcus shallow and weakly curved. Prosternal process widely separates front coxae, ~ 2.0× as wide as longest coxal diameter and narrower than intercoxal process of mesoventrite, widening behind front coxae; sides near mid-length strongly curved outward, rounded at apex. Elytral sides rounded, widest near mid-length, posterior 1/3 abruptly converged and slightly produced at apex. Anterior elytral maculae located before 1/2 of elytron, outer margin almost touching lateral margin of elytra, inner margin distant from elytral suture; anterior margin deeply emarginate enclosing humeri; posterior margin tapering toward middle, then produced backward as a band and connected with the anterior margin of posterior elytral maculae. Posterior elytral maculae located behind 1/2 of elytron, outer margin distant from lateral margin of elytra, inner margin distant from elytral suture. Elytral epipleuron rather broad, abruptly tapered beyond mid-length and obsolete at apex. Humeri weakly prominent; elytral surface polished between punctures, punctation dense, coarser than pronotal ones.</p><p><bold><italic>Abdomen</italic></bold> (Fig. <xref ref-type="fig" rid="F4">4</xref>). Ventrites 1–3 with smooth and distinctly non-punctate areas on each side; ventrite 1 slightly shorter than three subsequent ventrites combined; ventrites 2–4 gradually shorter in length. Ventrite 5 with posterior margin narrowly rounded at apex. Male genital segment (Fig. <xref ref-type="fig" rid="F5">5</xref>) with paired apophyses, narrow and fused into a U-shape; subgenital plate wide and tongue-shaped; sternite IX narrow, slightly convex, and setose at apex; tergite IX comprises two large laterotergites connected by a wide intervening membrane; tergite X subtruncate apically.</p><fig id="F4" position="float" orientation="portrait"><object-id xmlns:xlink="http://www.w3.org/1999/xlink" content-type="doi" xlink:type="simple">10.3897/zookeys.1276.181983.figure4</object-id><object-id xmlns:xlink="http://www.w3.org/1999/xlink" content-type="arpha" xlink:type="simple">D8AC8948-B5C2-580E-9E3D-493EEEFB07AB</object-id><label>Figure 4.</label><caption><p>Abdomen of <italic><tp:taxon-name><tp:taxon-name-part taxon-name-part-type="genus" reg="Meilichius">Meilichius</tp:taxon-name-part> <tp:taxon-name-part taxon-name-part-type="species" reg="speciosus">speciosus</tp:taxon-name-part></tp:taxon-name></italic>. <bold>A</bold>. Male; <bold>B</bold>. Female. Scale bar: 1.0 mm.</p></caption><graphic xmlns:xlink="http://www.w3.org/1999/xlink" xlink:href="zookeys-1276-307_article-181983__-g004.jpg" id="oo_1587916.jpg" position="float" orientation="portrait" xlink:type="simple"><uri content-type="original_file" xlink:type="simple">https://binary.pensoft.net/fig/1587916</uri></graphic></fig><fig id="F5" position="float" orientation="portrait"><object-id xmlns:xlink="http://www.w3.org/1999/xlink" content-type="doi" xlink:type="simple">10.3897/zookeys.1276.181983.figure5</object-id><object-id xmlns:xlink="http://www.w3.org/1999/xlink" content-type="arpha" xlink:type="simple">FAE3E573-7901-548E-B40F-CB7FAF8E592E</object-id><label>Figure 5.</label><caption><p>Male genital segment of <italic><tp:taxon-name><tp:taxon-name-part taxon-name-part-type="genus" reg="Meilichius">Meilichius</tp:taxon-name-part> <tp:taxon-name-part taxon-name-part-type="species" reg="speciosus">speciosus</tp:taxon-name-part></tp:taxon-name></italic> sp. nov. <bold>A</bold>. Dorsal view; <bold>B</bold>. Lateral view; <bold>C</bold>. Ventral view. Scale bar: 1.0 mm.</p></caption><graphic xmlns:xlink="http://www.w3.org/1999/xlink" xlink:href="zookeys-1276-307_article-181983__-g005.jpg" id="oo_1587917.jpg" position="float" orientation="portrait" xlink:type="simple"><uri content-type="original_file" xlink:type="simple">https://binary.pensoft.net/fig/1587917</uri></graphic></fig><p><bold><italic>Aedeagus</italic></bold>. (Fig. <xref ref-type="fig" rid="F6">6</xref>) Median lobe long and slender, moderately sclerotized, with a large, elongate membranous gonopore near apex; basal 1/5 doubly twisted; near apical 1/2 curved to one side in lateral view, in ventral view almost straight; tegmen located near apical 1/3 of median lobe (= penis), tegminal plate short and M-shaped in ventral view, tegminal strut large, long and flattened, extending nearly to base of median lobe.</p><fig id="F6" position="float" orientation="portrait"><object-id xmlns:xlink="http://www.w3.org/1999/xlink" content-type="doi" xlink:type="simple">10.3897/zookeys.1276.181983.figure6</object-id><object-id xmlns:xlink="http://www.w3.org/1999/xlink" content-type="arpha" xlink:type="simple">F16BAC12-3621-5A5B-9C25-50A61ECF3D51</object-id><label>Figure 6.</label><caption><p>Aedeagus of <italic><tp:taxon-name><tp:taxon-name-part taxon-name-part-type="genus" reg="Meilichius">Meilichius</tp:taxon-name-part> <tp:taxon-name-part taxon-name-part-type="species" reg="speciosus">speciosus</tp:taxon-name-part></tp:taxon-name></italic> sp. nov. <bold>A</bold>. Ventral view; <bold>B</bold>. Left lateral view; <bold>C</bold>. Right lateral view. Scale bar: 1.0 mm.</p></caption><graphic xmlns:xlink="http://www.w3.org/1999/xlink" xlink:href="zookeys-1276-307_article-181983__-g006.jpg" id="oo_1587918.jpg" position="float" orientation="portrait" xlink:type="simple"><uri content-type="original_file" xlink:type="simple">https://binary.pensoft.net/fig/1587918</uri></graphic></fig><p><bold>Female. <italic>Habitus</italic></bold> (Figs <xref ref-type="fig" rid="F3">3D–F</xref>, <xref ref-type="fig" rid="F7">7</xref>) similar to male in appearance. However, elytra sides gradually converging from apical 1/3 length of elytra to apex; ventrite 5 with posterior margin pointed and curved at apex; the non-punctate areas on ventrites 1–3 are reduced and raised compared to those in male.</p><fig id="F7" position="float" orientation="portrait"><object-id xmlns:xlink="http://www.w3.org/1999/xlink" content-type="doi" xlink:type="simple">10.3897/zookeys.1276.181983.figure7</object-id><object-id xmlns:xlink="http://www.w3.org/1999/xlink" content-type="arpha" xlink:type="simple">CCBA2B86-6051-547E-96CA-A8717E77BC9C</object-id><label>Figure 7.</label><caption><p>A living female of <italic><tp:taxon-name><tp:taxon-name-part taxon-name-part-type="genus" reg="Meilichius">M.</tp:taxon-name-part> <tp:taxon-name-part taxon-name-part-type="species" reg="speciosus">speciosus</tp:taxon-name-part></tp:taxon-name></italic> sp. nov.</p></caption><graphic xmlns:xlink="http://www.w3.org/1999/xlink" xlink:href="zookeys-1276-307_article-181983__-g007.jpg" id="oo_1587919.jpg" position="float" orientation="portrait" xlink:type="simple"><uri content-type="original_file" xlink:type="simple">https://binary.pensoft.net/fig/1587919</uri></graphic></fig><p><bold><italic>Measurements</italic> (in mm)</bold>. <abbrev xmlns:xlink="http://www.w3.org/1999/xlink" xlink:title="body length" xlink:type="simple">BL</abbrev> 4.1–4.5, <abbrev xmlns:xlink="http://www.w3.org/1999/xlink" xlink:title="body height" xlink:type="simple">BH</abbrev> 2.2–2.4, <abbrev xmlns:xlink="http://www.w3.org/1999/xlink" xlink:title="pronotum length" xlink:type="simple">PL</abbrev> 1.1–1.3, <abbrev xmlns:xlink="http://www.w3.org/1999/xlink" xlink:title="pronotum width" xlink:type="simple">PW</abbrev> 1.6–2.1, <abbrev xmlns:xlink="http://www.w3.org/1999/xlink" xlink:title="elytra length" xlink:type="simple">EL</abbrev> 3.3–4.1, <abbrev xmlns:xlink="http://www.w3.org/1999/xlink" xlink:title="elytra width" xlink:type="simple">EW</abbrev> 2.8–3.1, <abbrev xmlns:xlink="http://www.w3.org/1999/xlink" xlink:title="body height" xlink:type="simple">BH</abbrev>/<abbrev xmlns:xlink="http://www.w3.org/1999/xlink" xlink:title="body length" xlink:type="simple">BL</abbrev> 0.5, <abbrev xmlns:xlink="http://www.w3.org/1999/xlink" xlink:title="pronotum length" xlink:type="simple">PL</abbrev>/<abbrev xmlns:xlink="http://www.w3.org/1999/xlink" xlink:title="pronotum width" xlink:type="simple">PW</abbrev> 0.6–0.7, <abbrev xmlns:xlink="http://www.w3.org/1999/xlink" xlink:title="elytra length" xlink:type="simple">EL</abbrev>/<abbrev xmlns:xlink="http://www.w3.org/1999/xlink" xlink:title="elytra width" xlink:type="simple">EW</abbrev> 1.2–1.3, <abbrev xmlns:xlink="http://www.w3.org/1999/xlink" xlink:title="elytra length" xlink:type="simple">EL</abbrev>/<abbrev xmlns:xlink="http://www.w3.org/1999/xlink" xlink:title="pronotum length" xlink:type="simple">PL</abbrev> 3.0–3.2, <abbrev xmlns:xlink="http://www.w3.org/1999/xlink" xlink:title="elytra width" xlink:type="simple">EW</abbrev>/<abbrev xmlns:xlink="http://www.w3.org/1999/xlink" xlink:title="pronotum width" xlink:type="simple">PW</abbrev> 1.5–1.8.</p></tp:treatment-sec><tp:treatment-sec sec-type="Etymology"><title>Etymology.</title><p>The specific epithet is the Latin adjective <italic>speciosus</italic>, meaning beautiful or showy, in reference to its brightly colored elytral maculae.</p></tp:treatment-sec><tp:treatment-sec sec-type="Distribution"><title>Distribution.</title><p>China: Fujian.</p></tp:treatment-sec></tp:taxon-treatment>
