# Supplementary material for: On the little-known genus Meilichius with descriptions of three new species from China (Coleoptera, Endomychidae)
Source: Zookeys. 2026 Apr 8;1276:307–50. doi: 10.3897/zookeys.1276.181983 (PMC13084265; doi:10.3897/zookeys.1276.181983)
Supplement: XML Treatment for Meilichius tomaszewskae [file zookeys.1276.181983-treatment4.xml]

<!DOCTYPE tp:taxon-treatment
  PUBLIC "-//TaxonX//DTD Taxonomic Treatment Publishing DTD v0 20100105//EN" "tax-treatment-NSO.dtd">
<tp:taxon-treatment xmlns:tp="http://www.plazi.org/taxpub"><tp:treatment-meta><kwd-group><label>Taxon classification</label><kwd>
              <named-content content-type="kingdom">Animalia</named-content>
            </kwd><kwd>
              <named-content content-type="order">Coleoptera</named-content>
            </kwd><kwd>
              <named-content content-type="family">Endomychidae</named-content>
            </kwd></kwd-group><mixed-citation publication-type="journal"><person-group><name><surname>Chang</surname><given-names>Ling-Xiao</given-names></name><name><surname>Li</surname><given-names>Pan-Pan</given-names></name><name><surname>Bai</surname><given-names>Ming</given-names></name><name><surname>Bi</surname><given-names>Wen-Xuan</given-names></name></person-group><article-title>On the little-known genus <italic><tp:taxon-name><tp:taxon-name-part taxon-name-part-type="genus" reg="Meilichius">Meilichius</tp:taxon-name-part></tp:taxon-name></italic> with descriptions of three new species from China (<tp:taxon-name><tp:taxon-name-part taxon-name-part-type="order" reg="Coleoptera">Coleoptera</tp:taxon-name-part></tp:taxon-name>, <tp:taxon-name><tp:taxon-name-part taxon-name-part-type="family" reg="Endomychidae">Endomychidae</tp:taxon-name-part></tp:taxon-name>)</article-title><source>Zookeys</source><day>08</day><month>04</month><year>2026</year><volume>1276</volume><fpage>307</fpage><lpage>350</lpage><pub-id pub-id-type="doi">10.3897/zookeys.1276.181983</pub-id></mixed-citation></tp:treatment-meta><tp:nomenclature><tp:taxon-name><object-id xmlns:xlink="http://www.w3.org/1999/xlink" content-type="arpha" xlink:type="simple">B3521D99-6D06-53C6-8F8D-F57D0E531171</object-id>
                		<tp:taxon-name-part taxon-name-part-type="genus" reg="Meilichius">Meilichius</tp:taxon-name-part> <tp:taxon-name-part taxon-name-part-type="species" reg="tomaszewskae">tomaszewskae</tp:taxon-name-part>
                	
                		<object-id xmlns:xlink="http://www.w3.org/1999/xlink" content-type="zoobank" xlink:type="simple">https://zoobank.org/BAC1BB76-11A2-4F5D-897D-B387A5D5D0FC</object-id>
                	</tp:taxon-name><tp:taxon-authority>Chang &amp; Bi</tp:taxon-authority><tp:taxon-status xmlns:xlink="http://www.w3.org/1999/xlink" xlink:type="simple">sp. nov.</tp:taxon-status><xref ref-type="fig" rid="F8">Figs 8</xref><xref ref-type="fig" rid="F9">, 9</xref><xref ref-type="fig" rid="F10">, 10</xref><xref ref-type="fig" rid="F11">, 11</xref></tp:nomenclature><tp:treatment-sec sec-type="Type material"><title>Type material.</title><p><bold><italic>Holotype</italic></bold>: China • ♂; <bold>Yunnan</bold>, Longchuan County (陇川县), Husa Township (户撒乡); 1770–1700 m; 12.VI.2017, Wen-Xuan Bi leg.; (<abbrev xmlns:xlink="http://www.w3.org/1999/xlink" content-type="institution" xlink:title="Collection of Wen-Xuan Bi, Shanghai, China" xlink:type="simple">CBWX</abbrev>); <bold><italic>Paratypes</italic></bold>: China • 6♂♂; same collecting data as holotype; (<abbrev xmlns:xlink="http://www.w3.org/1999/xlink" content-type="institution" xlink:title="Collection of Wen-Xuan Bi, Shanghai, China" xlink:type="simple">CBWX</abbrev>).</p></tp:treatment-sec><tp:treatment-sec sec-type="Diagnosis"><title>Diagnosis.</title><p>While <italic><tp:taxon-name><tp:taxon-name-part taxon-name-part-type="genus" reg="Meilichius">Meilichius</tp:taxon-name-part> <tp:taxon-name-part taxon-name-part-type="species" reg="tomaszewskae">tomaszewskae</tp:taxon-name-part></tp:taxon-name></italic> sp. nov. resembles <italic><tp:taxon-name><tp:taxon-name-part taxon-name-part-type="genus" reg="Meilichius">M.</tp:taxon-name-part> <tp:taxon-name-part taxon-name-part-type="species" reg="ampliatus">ampliatus</tp:taxon-name-part></tp:taxon-name></italic>, <italic><tp:taxon-name><tp:taxon-name-part taxon-name-part-type="genus" reg="Meilichius">M.</tp:taxon-name-part> <tp:taxon-name-part taxon-name-part-type="species" reg="apicicornis">apicicornis</tp:taxon-name-part></tp:taxon-name></italic>, <italic><tp:taxon-name><tp:taxon-name-part taxon-name-part-type="genus" reg="Meilichius">M.</tp:taxon-name-part> <tp:taxon-name-part taxon-name-part-type="species" reg="biplagiatus">biplagiatus</tp:taxon-name-part></tp:taxon-name></italic>, <italic><tp:taxon-name><tp:taxon-name-part taxon-name-part-type="genus" reg="Meilichius">M.</tp:taxon-name-part> <tp:taxon-name-part taxon-name-part-type="species" reg="brevicollis">brevicollis</tp:taxon-name-part></tp:taxon-name></italic>, <italic><tp:taxon-name><tp:taxon-name-part taxon-name-part-type="genus" reg="Meilichius">M.</tp:taxon-name-part> <tp:taxon-name-part taxon-name-part-type="species" reg="callosus">callosus</tp:taxon-name-part></tp:taxon-name></italic>, <italic><tp:taxon-name><tp:taxon-name-part taxon-name-part-type="genus" reg="Meilichius">M.</tp:taxon-name-part> <tp:taxon-name-part taxon-name-part-type="species" reg="fuscipes">fuscipes</tp:taxon-name-part></tp:taxon-name></italic>, <italic><tp:taxon-name><tp:taxon-name-part taxon-name-part-type="genus" reg="Meilichius">M.</tp:taxon-name-part> <tp:taxon-name-part taxon-name-part-type="species" reg="nigricollis">nigricollis</tp:taxon-name-part></tp:taxon-name></italic>, <italic><tp:taxon-name><tp:taxon-name-part taxon-name-part-type="genus" reg="Meilichius">M.</tp:taxon-name-part> <tp:taxon-name-part taxon-name-part-type="species" reg="pachycerus">pachycerus</tp:taxon-name-part></tp:taxon-name></italic>, and <italic><tp:taxon-name><tp:taxon-name-part taxon-name-part-type="genus" reg="Meilichius">M.</tp:taxon-name-part> <tp:taxon-name-part taxon-name-part-type="species" reg="politus">politus</tp:taxon-name-part></tp:taxon-name></italic> in general appearance, it can be distinguished from all congeners by the presence of short pubescence on the elytra.</p></tp:treatment-sec><tp:treatment-sec sec-type="Description"><title>Description.</title><p><bold>Male. <italic>Body</italic></bold> (Fig. <xref ref-type="fig" rid="F8">8</xref>) broadly oval, convex, rather shiny, orange-brown with antennomeres 7–11 and eyes black; surfaces covered with short pubescence.</p><fig id="F8" position="float" orientation="portrait"><object-id xmlns:xlink="http://www.w3.org/1999/xlink" content-type="doi" xlink:type="simple">10.3897/zookeys.1276.181983.figure8</object-id><object-id xmlns:xlink="http://www.w3.org/1999/xlink" content-type="arpha" xlink:type="simple">A2359D2D-A1B5-54B5-854C-2BB035A58DEF</object-id><label>Figure 8.</label><caption><p>Habitus of <italic><tp:taxon-name><tp:taxon-name-part taxon-name-part-type="genus" reg="Meilichius">Meilichius</tp:taxon-name-part> <tp:taxon-name-part taxon-name-part-type="species" reg="tomaszewskae">tomaszewskae</tp:taxon-name-part></tp:taxon-name></italic> sp. nov. (male). <bold>A</bold>. Dorsal view; <bold>B</bold>. Ventral view; <bold>C</bold>. Lateral view. Scale bars: 1.0 mm.</p></caption><graphic xmlns:xlink="http://www.w3.org/1999/xlink" xlink:href="zookeys-1276-307_article-181983__-g008.jpg" id="oo_1587920.jpg" position="float" orientation="portrait" xlink:type="simple"><uri content-type="original_file" xlink:type="simple">https://binary.pensoft.net/fig/1587920</uri></graphic></fig><p><bold><italic>Head</italic></bold>. Antenna composed of 11 antennomeres, with scape rather short and stout, 2.0× longer than pedicel; pedicel longer than wide; antennomere 3 ~ 1.5× longer than antennomere 2 and slightly longer than antennomere 4; antennomeres 4–6 longer than wide and gradually shorter; club composed of three antennomeres, narrow and loosely articulated; antennomere 9 as long as 7 and 8 combined and slightly longer than antennomere 10; terminal antennomeres 3.0× as long as wide. Maxilla with terminal palpomere 2.0× as long as wide, sides tapering toward apex, obliquely truncate apically.</p><p><bold><italic>Thorax</italic></bold>. Pronotum with anterior and lateral margins very narrowly bordered; disc weakly convex, median furrow absent. Pronotal surface polished between punctures, punctation rather dense and fine; lateral sulci distinct, linear, extending to 1/5 of pronotal length; basal sulcus faint and nearly invisible. Prosternal process widely separates front coxae, ~ 2.0× as wide as longest coxal diameter and narrower than intercoxal process of mesoventrite, narrowest near mid-length, strongly widening behind front coxae toward apex, weakly rounded at apex. Elytral sides strongly curved, widest near mid-length, gradually converged apically; elytral epipleuron broad, abruptly tapered beyond mid-length and obsolete at apex. Humeri moderately prominent; elytral surface polished between punctures, punctation dense, coarser than pronotal ones.</p><p><bold><italic>Abdomen</italic></bold>. Ventrite 1 slightly shorter than three subsequent ventrites combined; ventrites 2–4 gradually shorter in length. Ventrite 5 with posterior margin subtruncate at apex. Male genital segment (Fig. <xref ref-type="fig" rid="F9">9</xref>) with paired apophyses, fused apically, forming a U-shape, and with an additional pair of struts laterally of different length, one being long and the other short; subgenital plate wide and subrectangular; sternite IX narrow, truncate and setose at apex; tergite IX comprises two large laterotergites connected by a wide intervening membrane; tergite X narrowly rounded apically.</p><fig id="F9" position="float" orientation="portrait"><object-id xmlns:xlink="http://www.w3.org/1999/xlink" content-type="doi" xlink:type="simple">10.3897/zookeys.1276.181983.figure9</object-id><object-id xmlns:xlink="http://www.w3.org/1999/xlink" content-type="arpha" xlink:type="simple">CAD411C7-9DB0-57C0-A581-DBAC61352FBD</object-id><label>Figure 9.</label><caption><p>Male genital segment of <italic><tp:taxon-name><tp:taxon-name-part taxon-name-part-type="genus" reg="Meilichius">Meilichius</tp:taxon-name-part> <tp:taxon-name-part taxon-name-part-type="species" reg="tomaszewskae">tomaszewskae</tp:taxon-name-part></tp:taxon-name></italic> sp. nov. <bold>A</bold>. Dorsal view; <bold>B</bold>. Lateral view; <bold>C</bold>. Ventral view. Scale bar: 1.0 mm.</p></caption><graphic xmlns:xlink="http://www.w3.org/1999/xlink" xlink:href="zookeys-1276-307_article-181983__-g009.jpg" id="oo_1587921.jpg" position="float" orientation="portrait" xlink:type="simple"><uri content-type="original_file" xlink:type="simple">https://binary.pensoft.net/fig/1587921</uri></graphic></fig><p><bold><italic>Aedeagus</italic></bold> (Fig. <xref ref-type="fig" rid="F10">10</xref>). Median lobe long and slender, sclerotized; ramified apically, with a large, elongate membranous gonopore near apex; basal 1/2 strongly twisted; apical 1/2 flattened and curved to one side in lateral view, in ventral view almost straight, abruptly widened at apical 1/5 into a C-shape; Tegmen located near 1/2 length of median lobe, tegminal plate short and arcuate in ventral view, tegminal strut large, long and flattened, extending beyond base of median lobe.</p><fig id="F10" position="float" orientation="portrait"><object-id xmlns:xlink="http://www.w3.org/1999/xlink" content-type="doi" xlink:type="simple">10.3897/zookeys.1276.181983.figure10</object-id><object-id xmlns:xlink="http://www.w3.org/1999/xlink" content-type="arpha" xlink:type="simple">69A5FE23-F0B4-5D59-AE00-83CDDF2CA20E</object-id><label>Figure 10.</label><caption><p>Aedeagus of <italic><tp:taxon-name><tp:taxon-name-part taxon-name-part-type="genus" reg="Meilichius">Meilichius</tp:taxon-name-part> <tp:taxon-name-part taxon-name-part-type="species" reg="tomaszewskae">tomaszewskae</tp:taxon-name-part></tp:taxon-name></italic> sp. nov. <bold>A</bold>. Ventral view; <bold>B</bold>. Left lateral view; <bold>C</bold>. Right lateral view. Scale bar: 1.0 mm.</p></caption><graphic xmlns:xlink="http://www.w3.org/1999/xlink" xlink:href="zookeys-1276-307_article-181983__-g010.jpg" id="oo_1587922.jpg" position="float" orientation="portrait" xlink:type="simple"><uri content-type="original_file" xlink:type="simple">https://binary.pensoft.net/fig/1587922</uri></graphic></fig><p><bold>Female</bold>. Unknown.</p><p><bold><italic>Measurements</italic> (in mm)</bold>. <abbrev xmlns:xlink="http://www.w3.org/1999/xlink" xlink:title="body length" xlink:type="simple">BL</abbrev> 3.4–3.8, <abbrev xmlns:xlink="http://www.w3.org/1999/xlink" xlink:title="body height" xlink:type="simple">BH</abbrev> 2.2–2.3, <abbrev xmlns:xlink="http://www.w3.org/1999/xlink" xlink:title="pronotum length" xlink:type="simple">PL</abbrev> 0.8–1.2, <abbrev xmlns:xlink="http://www.w3.org/1999/xlink" xlink:title="pronotum width" xlink:type="simple">PW</abbrev> 1.5–2.0, <abbrev xmlns:xlink="http://www.w3.org/1999/xlink" xlink:title="elytra length" xlink:type="simple">EL</abbrev> 3.0–3.5, <abbrev xmlns:xlink="http://www.w3.org/1999/xlink" xlink:title="elytra width" xlink:type="simple">EW</abbrev> 2.2–3.0, <abbrev xmlns:xlink="http://www.w3.org/1999/xlink" xlink:title="body height" xlink:type="simple">BH</abbrev>/<abbrev xmlns:xlink="http://www.w3.org/1999/xlink" xlink:title="body length" xlink:type="simple">BL</abbrev> 0.6, <abbrev xmlns:xlink="http://www.w3.org/1999/xlink" xlink:title="pronotum length" xlink:type="simple">PL</abbrev>/<abbrev xmlns:xlink="http://www.w3.org/1999/xlink" xlink:title="pronotum width" xlink:type="simple">PW</abbrev> 0.5–0.6, <abbrev xmlns:xlink="http://www.w3.org/1999/xlink" xlink:title="elytra length" xlink:type="simple">EL</abbrev>/<abbrev xmlns:xlink="http://www.w3.org/1999/xlink" xlink:title="elytra width" xlink:type="simple">EW</abbrev> 1.2–1.4, <abbrev xmlns:xlink="http://www.w3.org/1999/xlink" xlink:title="elytra length" xlink:type="simple">EL</abbrev>/<abbrev xmlns:xlink="http://www.w3.org/1999/xlink" xlink:title="pronotum length" xlink:type="simple">PL</abbrev> 2.9–3.8 <abbrev xmlns:xlink="http://www.w3.org/1999/xlink" xlink:title="elytra width" xlink:type="simple">EW</abbrev>/<abbrev xmlns:xlink="http://www.w3.org/1999/xlink" xlink:title="pronotum width" xlink:type="simple">PW</abbrev> 1.5.</p></tp:treatment-sec><tp:treatment-sec sec-type="Etymology"><title>Etymology.</title><p>The specific name pays tribute to Wioletta Tomaszewska, a Polish coleopterist, in acknowledgment of her work and significant contributions to the study of <tp:taxon-name><tp:taxon-name-part taxon-name-part-type="family" reg="Endomychidae">Endomychidae</tp:taxon-name-part></tp:taxon-name> taxonomy.</p><fig id="F11" position="float" orientation="portrait"><object-id xmlns:xlink="http://www.w3.org/1999/xlink" content-type="doi" xlink:type="simple">10.3897/zookeys.1276.181983.figure11</object-id><object-id xmlns:xlink="http://www.w3.org/1999/xlink" content-type="arpha" xlink:type="simple">5AD0B1A8-2885-55BC-8AF6-9FC9FD90AEB1</object-id><label>Figure 11.</label><caption><p>Living male of <italic><tp:taxon-name><tp:taxon-name-part taxon-name-part-type="genus" reg="Meilichius">M.</tp:taxon-name-part> <tp:taxon-name-part taxon-name-part-type="species" reg="tomaszewskae">tomaszewskae</tp:taxon-name-part></tp:taxon-name></italic> sp. nov. <bold>A</bold>. Adult; <bold>B</bold>. Larva.</p></caption><graphic xmlns:xlink="http://www.w3.org/1999/xlink" xlink:href="zookeys-1276-307_article-181983__-g011.jpg" id="oo_1587923.jpg" position="float" orientation="portrait" xlink:type="simple"><uri content-type="original_file" xlink:type="simple">https://binary.pensoft.net/fig/1587923</uri></graphic></fig></tp:treatment-sec><tp:treatment-sec sec-type="Distribution"><title>Distribution.</title><p>China: Yunnan.</p><sec sec-type="Review of the species of Meilichius Gerstaecker" id="sec7"><title>Review of the species of <italic><tp:taxon-name><tp:taxon-name-part taxon-name-part-type="genus" reg="Meilichius">Meilichius</tp:taxon-name-part></tp:taxon-name></italic> Gerstaecker</title></sec></tp:treatment-sec></tp:taxon-treatment>
