# Supplementary material for: On the little-known genus Meilichius with descriptions of three new species from China (Coleoptera, Endomychidae)
Source: Zookeys. 2026 Apr 8;1276:307–50. doi: 10.3897/zookeys.1276.181983 (PMC13084265; doi:10.3897/zookeys.1276.181983)
Supplement: XML Treatment for Meilichius ampliatus [file zookeys.1276.181983-treatment6.xml]

<!DOCTYPE tp:taxon-treatment
  PUBLIC "-//TaxonX//DTD Taxonomic Treatment Publishing DTD v0 20100105//EN" "tax-treatment-NSO.dtd">
<tp:taxon-treatment xmlns:tp="http://www.plazi.org/taxpub"><tp:treatment-meta><kwd-group><label>Taxon classification</label><kwd>
              <named-content content-type="kingdom">Animalia</named-content>
            </kwd><kwd>
              <named-content content-type="order">Coleoptera</named-content>
            </kwd><kwd>
              <named-content content-type="family">Endomychidae</named-content>
            </kwd></kwd-group><mixed-citation publication-type="journal"><person-group><name><surname>Chang</surname><given-names>Ling-Xiao</given-names></name><name><surname>Li</surname><given-names>Pan-Pan</given-names></name><name><surname>Bai</surname><given-names>Ming</given-names></name><name><surname>Bi</surname><given-names>Wen-Xuan</given-names></name></person-group><article-title>On the little-known genus <italic><tp:taxon-name><tp:taxon-name-part taxon-name-part-type="genus" reg="Meilichius">Meilichius</tp:taxon-name-part></tp:taxon-name></italic> with descriptions of three new species from China (<tp:taxon-name><tp:taxon-name-part taxon-name-part-type="order" reg="Coleoptera">Coleoptera</tp:taxon-name-part></tp:taxon-name>, <tp:taxon-name><tp:taxon-name-part taxon-name-part-type="family" reg="Endomychidae">Endomychidae</tp:taxon-name-part></tp:taxon-name>)</article-title><source>Zookeys</source><day>08</day><month>04</month><year>2026</year><volume>1276</volume><fpage>307</fpage><lpage>350</lpage><pub-id pub-id-type="doi">10.3897/zookeys.1276.181983</pub-id></mixed-citation></tp:treatment-meta><tp:nomenclature><tp:taxon-name><object-id xmlns:xlink="http://www.w3.org/1999/xlink" content-type="arpha" xlink:type="simple">6D8ACE6A-E9E1-5CA0-813C-7205B2D3C924</object-id>
                		<tp:taxon-name-part taxon-name-part-type="genus" reg="Meilichius">Meilichius</tp:taxon-name-part> <tp:taxon-name-part taxon-name-part-type="species" reg="ampliatus">ampliatus</tp:taxon-name-part>
                	</tp:taxon-name><tp:taxon-authority>(Gorham, 1875)</tp:taxon-authority><xref ref-type="fig" rid="F13">Fig. 13</xref><tp:nomenclature-citation-list><tp:nomenclature-citation><tp:taxon-name><tp:taxon-name-part taxon-name-part-type="genus" reg="Thelgetrum">Thelgetrum</tp:taxon-name-part> <tp:taxon-name-part taxon-name-part-type="species" reg="ampliatum">ampliatum</tp:taxon-name-part></tp:taxon-name><comment> Gorham, 1875: 314.</comment></tp:nomenclature-citation></tp:nomenclature-citation-list></tp:nomenclature><tp:treatment-sec sec-type="Type material examined"><title>Type material examined.</title><p><bold><italic>Lectotype</italic></bold> (here designated): Philippines • 1♂; glued on a card with eight labels as follows: “SYN-TYPE” “Type” “Gorham Type” “Phillipine Isles” “F. Chapuis” “Gorham Coll. 91–50” “<tp:taxon-name><tp:taxon-name-part taxon-name-part-type="genus" reg="Thelgetrum">T.</tp:taxon-name-part> <tp:taxon-name-part taxon-name-part-type="species" reg="ampliatum">ampliatum</tp:taxon-name-part></tp:taxon-name> Gorham” “<abbrev xmlns:xlink="http://www.w3.org/1999/xlink" content-type="institution" xlink:title="Natural History Museum, London, United Kingdom" xlink:type="simple">NHMUK</abbrev> 016510424”; (<abbrev xmlns:xlink="http://www.w3.org/1999/xlink" content-type="institution" xlink:title="Natural History Museum, London, United Kingdom" xlink:type="simple">NHMUK</abbrev>).</p></tp:treatment-sec><tp:treatment-sec sec-type="Additional material examined"><title>Additional material examined.</title><p>Philippines • 2 sex undetermined; Surigao Mindanao Baker; Philippine Is. C. F. Baker. 1920–79; (<abbrev xmlns:xlink="http://www.w3.org/1999/xlink" content-type="institution" xlink:title="Natural History Museum, London, United Kingdom" xlink:type="simple">NHMUK</abbrev>).</p></tp:treatment-sec><tp:treatment-sec sec-type="Diagnosis"><title>Diagnosis.</title><p>Body broadly oval, moderately convex, surfaces smooth, shiny. Dorsal surface mostly reddish brown, antennomeres 1–2 and 11 pale yellow; 3–10 brown to brownish-black. Pronotal lateral margins subparallel, from apical third strongly converging toward the apex. Elytra widest behind the mid-length; humeri prominent; elytral punctuation dense and fine.</p><fig id="F13" position="float" orientation="portrait"><object-id xmlns:xlink="http://www.w3.org/1999/xlink" content-type="doi" xlink:type="simple">10.3897/zookeys.1276.181983.figure13</object-id><object-id xmlns:xlink="http://www.w3.org/1999/xlink" content-type="arpha" xlink:type="simple">147A1C89-31B4-5021-A674-D5AD1D9A55D4</object-id><label>Figure 13.</label><caption><p>Lectotype of <italic><tp:taxon-name><tp:taxon-name-part taxon-name-part-type="genus" reg="Meilichius">Meilichius</tp:taxon-name-part> <tp:taxon-name-part taxon-name-part-type="species" reg="ampliatus">ampliatus</tp:taxon-name-part></tp:taxon-name></italic> (here designated). <bold>A</bold>. Dorsal view; <bold>B</bold>. Lateral view; <bold>C</bold>. Aedeagus; <bold>D</bold>. Labels. Scale bars: 1.0 mm.</p></caption><graphic xmlns:xlink="http://www.w3.org/1999/xlink" xlink:href="zookeys-1276-307_article-181983__-g013.jpg" id="oo_1587925.jpg" position="float" orientation="portrait" xlink:type="simple"><uri content-type="original_file" xlink:type="simple">https://binary.pensoft.net/fig/1587925</uri></graphic></fig><p><bold><italic>Measurements</italic> (in mm)</bold>. <abbrev xmlns:xlink="http://www.w3.org/1999/xlink" xlink:title="body length" xlink:type="simple">BL</abbrev> 3.4–4.2, <abbrev xmlns:xlink="http://www.w3.org/1999/xlink" xlink:title="elytra width" xlink:type="simple">EW</abbrev> 2.4–2.7.</p></tp:treatment-sec><tp:treatment-sec sec-type="Distribution"><title>Distribution.</title><p>Philippines (Mindanao).</p></tp:treatment-sec><tp:treatment-sec sec-type="Remarks"><title>Remarks.</title><p><xref ref-type="bibr" rid="B8">Gorham (1875)</xref> described <italic><tp:taxon-name><tp:taxon-name-part taxon-name-part-type="genus" reg="Thelgetrum">Thelgetrum</tp:taxon-name-part> <tp:taxon-name-part taxon-name-part-type="species" reg="ampliatum">ampliatum</tp:taxon-name-part></tp:taxon-name></italic> based on a single specimen but did not explicitly designate it as the “holotype.” The first author examined this specimen housed in the Natural History Museum, London (<abbrev xmlns:xlink="http://www.w3.org/1999/xlink" content-type="institution" xlink:title="Natural History Museum, London, United Kingdom" xlink:type="simple">NHMUK</abbrev>), and confirmed that its morphological characters and label data match the original description. Therefore, to clarify and stabilize its taxonomic status, the specimen bearing the historical “TYPE” label is hereby formally designated as the lectotype of <italic><tp:taxon-name><tp:taxon-name-part taxon-name-part-type="genus" reg="Meilichius">Meilichius</tp:taxon-name-part> <tp:taxon-name-part taxon-name-part-type="species" reg="ampliatus">ampliatus</tp:taxon-name-part></tp:taxon-name></italic> (Gorham, 1875).</p></tp:treatment-sec><ref-list><ref id="B8"><mixed-citation xmlns:xlink="http://www.w3.org/1999/xlink" xlink:type="simple">Gorham HS (1875) Descriptions of new species of <italic>Endomychici</italic>. Transactions of the. Entomological Society of London 1875: 311–314. <ext-link xlink:href="10.1111/j.1365-2311.1875.tb01914.x" ext-link-type="doi" xlink:type="simple">https://doi.org/10.1111/j.1365-2311.1875.tb01914.x</ext-link></mixed-citation></ref></ref-list></tp:taxon-treatment>
