# Supplementary material for: On the little-known genus Meilichius with descriptions of three new species from China (Coleoptera, Endomychidae)
Source: Zookeys. 2026 Apr 8;1276:307–50. doi: 10.3897/zookeys.1276.181983 (PMC13084265; doi:10.3897/zookeys.1276.181983)
Supplement: XML Treatment for Meilichius apicicornis [file zookeys.1276.181983-treatment7.xml]

<!DOCTYPE tp:taxon-treatment
  PUBLIC "-//TaxonX//DTD Taxonomic Treatment Publishing DTD v0 20100105//EN" "tax-treatment-NSO.dtd">
<tp:taxon-treatment xmlns:tp="http://www.plazi.org/taxpub"><tp:treatment-meta><kwd-group><label>Taxon classification</label><kwd>
              <named-content content-type="kingdom">Animalia</named-content>
            </kwd><kwd>
              <named-content content-type="order">Coleoptera</named-content>
            </kwd><kwd>
              <named-content content-type="family">Endomychidae</named-content>
            </kwd></kwd-group><mixed-citation publication-type="journal"><person-group><name><surname>Chang</surname><given-names>Ling-Xiao</given-names></name><name><surname>Li</surname><given-names>Pan-Pan</given-names></name><name><surname>Bai</surname><given-names>Ming</given-names></name><name><surname>Bi</surname><given-names>Wen-Xuan</given-names></name></person-group><article-title>On the little-known genus <italic><tp:taxon-name><tp:taxon-name-part taxon-name-part-type="genus" reg="Meilichius">Meilichius</tp:taxon-name-part></tp:taxon-name></italic> with descriptions of three new species from China (<tp:taxon-name><tp:taxon-name-part taxon-name-part-type="order" reg="Coleoptera">Coleoptera</tp:taxon-name-part></tp:taxon-name>, <tp:taxon-name><tp:taxon-name-part taxon-name-part-type="family" reg="Endomychidae">Endomychidae</tp:taxon-name-part></tp:taxon-name>)</article-title><source>Zookeys</source><day>08</day><month>04</month><year>2026</year><volume>1276</volume><fpage>307</fpage><lpage>350</lpage><pub-id pub-id-type="doi">10.3897/zookeys.1276.181983</pub-id></mixed-citation></tp:treatment-meta><tp:nomenclature><tp:taxon-name><object-id xmlns:xlink="http://www.w3.org/1999/xlink" content-type="arpha" xlink:type="simple">9828ABB5-DB7A-51C9-A2E8-695A74658422</object-id>
                		<tp:taxon-name-part taxon-name-part-type="genus" reg="Meilichius">Meilichius</tp:taxon-name-part> <tp:taxon-name-part taxon-name-part-type="species" reg="apicicornis">apicicornis</tp:taxon-name-part>
                	</tp:taxon-name><tp:taxon-authority>Arrow, 1920</tp:taxon-authority><xref ref-type="fig" rid="F14">Fig. 14</xref><tp:nomenclature-citation-list><tp:nomenclature-citation><tp:taxon-name><tp:taxon-name-part taxon-name-part-type="genus" reg="Meilichius">Meilichius</tp:taxon-name-part> <tp:taxon-name-part taxon-name-part-type="species" reg="apicicornis">apicicornis</tp:taxon-name-part></tp:taxon-name><comment> Arrow, 1920a: 72.</comment></tp:nomenclature-citation></tp:nomenclature-citation-list></tp:nomenclature><tp:treatment-sec sec-type="Type material examined"><title>Type material examined.</title><p><bold><italic>Lectotype</italic></bold> (here designated): Borneo • 1♂; glued on a card with seven labels as follows: “SYN-TYPE” “Type H.T.” “Mt. Matang, W. Sarawak. G. E. Bryant. 16. XII. 13.” “D6 16” “G. Bryant Coll. 1919–147” “<tp:taxon-name><tp:taxon-name-part taxon-name-part-type="genus" reg="Meilichius">Meilichius</tp:taxon-name-part> <tp:taxon-name-part taxon-name-part-type="species" reg="apicicornis">apicicornis</tp:taxon-name-part></tp:taxon-name> type arrow” “<abbrev xmlns:xlink="http://www.w3.org/1999/xlink" content-type="institution" xlink:title="Natural History Museum, London, United Kingdom" xlink:type="simple">NHMUK</abbrev> 016510365”; (<abbrev xmlns:xlink="http://www.w3.org/1999/xlink" content-type="institution" xlink:title="Natural History Museum, London, United Kingdom" xlink:type="simple">NHMUK</abbrev>); <bold><italic>Paralectotypes</italic></bold> (here designated): Borneo • 1♂; glued on a card with four labels as follows: “SYN-TYPE” “Mt. Matang, W. Sarawak. G. E. Bryant. XII. 1913” “G. Bryant Coll. 1919–147” “<tp:taxon-name><tp:taxon-name-part taxon-name-part-type="genus" reg="Meilichius">Meilichius</tp:taxon-name-part> <tp:taxon-name-part taxon-name-part-type="species" reg="apicicornis">apicicornis</tp:taxon-name-part></tp:taxon-name> co-type arrow”; (<abbrev xmlns:xlink="http://www.w3.org/1999/xlink" content-type="institution" xlink:title="Natural History Museum, London, United Kingdom" xlink:type="simple">NHMUK</abbrev>); Borneo • 1 sex undetermined; glued on a card with three labels as follows: “SYN-TYPE” “Mt. Matang, W. Sarawak. G. E. Bryant. 8. II. 14” “G. Bryant Coll. 1919–147”; (<abbrev xmlns:xlink="http://www.w3.org/1999/xlink" content-type="institution" xlink:title="Natural History Museum, London, United Kingdom" xlink:type="simple">NHMUK</abbrev>) Borneo • 1 sex undetermined; ditto; (<abbrev xmlns:xlink="http://www.w3.org/1999/xlink" content-type="institution" xlink:title="Natural History Museum, London, United Kingdom" xlink:type="simple">NHMUK</abbrev>); Borneo • 1 sex undetermined; ditto except “2. 1914”; (<abbrev xmlns:xlink="http://www.w3.org/1999/xlink" content-type="institution" xlink:title="Natural History Museum, London, United Kingdom" xlink:type="simple">NHMUK</abbrev>).</p></tp:treatment-sec><tp:treatment-sec sec-type="Diagnosis"><title>Diagnosis.</title><p>Body short-ovate, strongly convex, surfaces smooth, shiny. Dorsal surface mostly reddish brown, antennomere 1–4 and terminal one ferruginous; 5–10 black. Elytra widest near mid-length; humeri moderately prominent; elytral punctuation distinctly dense and coarse.</p><fig id="F14" position="float" orientation="portrait"><object-id xmlns:xlink="http://www.w3.org/1999/xlink" content-type="doi" xlink:type="simple">10.3897/zookeys.1276.181983.figure14</object-id><object-id xmlns:xlink="http://www.w3.org/1999/xlink" content-type="arpha" xlink:type="simple">80EF045F-6BC7-58F7-9FBD-AF99CA8F2582</object-id><label>Figure 14.</label><caption><p>Lectotype of <italic><tp:taxon-name><tp:taxon-name-part taxon-name-part-type="genus" reg="Meilichius">Meilichius</tp:taxon-name-part> <tp:taxon-name-part taxon-name-part-type="species" reg="apicicornis">apicicornis</tp:taxon-name-part></tp:taxon-name></italic> (here designated). <bold>A</bold>. Dorsal view; <bold>B</bold>. Lateral view; <bold>C</bold>. Aedeagus; <bold>D</bold>. Labels. Scale bars: 1.0 mm.</p></caption><graphic xmlns:xlink="http://www.w3.org/1999/xlink" xlink:href="zookeys-1276-307_article-181983__-g014.jpg" id="oo_1587926.jpg" position="float" orientation="portrait" xlink:type="simple"><uri content-type="original_file" xlink:type="simple">https://binary.pensoft.net/fig/1587926</uri></graphic></fig><p><bold><italic>Measurements</italic> (in mm)</bold>. <abbrev xmlns:xlink="http://www.w3.org/1999/xlink" xlink:title="body length" xlink:type="simple">BL</abbrev> 3.8–4.4, <abbrev xmlns:xlink="http://www.w3.org/1999/xlink" xlink:title="elytra width" xlink:type="simple">EW</abbrev> 2.6–3.1.</p></tp:treatment-sec><tp:treatment-sec sec-type="Distribution"><title>Distribution.</title><p>Malaysia (Sarawak).</p></tp:treatment-sec><tp:treatment-sec sec-type="Remarks"><title>Remarks.</title><p>The first author has examined all the type specimens of <italic><tp:taxon-name><tp:taxon-name-part taxon-name-part-type="genus" reg="Meilichius">M.</tp:taxon-name-part> <tp:taxon-name-part taxon-name-part-type="species" reg="apicicornis">apicicornis</tp:taxon-name-part></tp:taxon-name></italic> deposited in the Natural History Museum in London. According to the original description by <xref ref-type="bibr" rid="B1">Arrow (1920a)</xref>, “A series of specimens were taken by Mr. Bryant.” This indicates that the description of this new species was based on multiple specimens. Indeed, the first author examined five specimens of this species bearing syntype labels. Herein we designate the male specimen with collection number <abbrev xmlns:xlink="http://www.w3.org/1999/xlink" content-type="institution" xlink:title="Natural History Museum, London, United Kingdom" xlink:type="simple">NHMUK</abbrev> 016510365 as the lectotype to stabilize the taxonomic status of this species.</p></tp:treatment-sec><ref-list><ref id="B1"><mixed-citation xmlns:xlink="http://www.w3.org/1999/xlink" xlink:type="simple">Arrow GJ (1920a) A contribution to the classification of the Coleopterous family <tp:taxon-name><tp:taxon-name-part taxon-name-part-type="family">Endomychidae</tp:taxon-name-part></tp:taxon-name>. Transactions of the Entomological Society of London 1920: 1–83. <ext-link xlink:href="10.1111/j.1365-2311.1920.tb00205.x" ext-link-type="doi" xlink:type="simple">https://doi.org/10.1111/j.1365-2311.1920.tb00205.x</ext-link></mixed-citation></ref></ref-list></tp:taxon-treatment>
