# Supplementary material for: On the little-known genus Meilichius with descriptions of three new species from China (Coleoptera, Endomychidae)
Source: Zookeys. 2026 Apr 8;1276:307–50. doi: 10.3897/zookeys.1276.181983 (PMC13084265; doi:10.3897/zookeys.1276.181983)
Supplement: XML Treatment for Meilichius multimaculatus [file zookeys.1276.181983-treatment20.xml]

<!DOCTYPE tp:taxon-treatment
  PUBLIC "-//TaxonX//DTD Taxonomic Treatment Publishing DTD v0 20100105//EN" "tax-treatment-NSO.dtd">
<tp:taxon-treatment xmlns:tp="http://www.plazi.org/taxpub"><tp:treatment-meta><kwd-group><label>Taxon classification</label><kwd>
              <named-content content-type="kingdom">Animalia</named-content>
            </kwd><kwd>
              <named-content content-type="order">Coleoptera</named-content>
            </kwd><kwd>
              <named-content content-type="family">Endomychidae</named-content>
            </kwd></kwd-group><mixed-citation publication-type="journal"><person-group><name><surname>Chang</surname><given-names>Ling-Xiao</given-names></name><name><surname>Li</surname><given-names>Pan-Pan</given-names></name><name><surname>Bai</surname><given-names>Ming</given-names></name><name><surname>Bi</surname><given-names>Wen-Xuan</given-names></name></person-group><article-title>On the little-known genus <italic><tp:taxon-name><tp:taxon-name-part taxon-name-part-type="genus" reg="Meilichius">Meilichius</tp:taxon-name-part></tp:taxon-name></italic> with descriptions of three new species from China (<tp:taxon-name><tp:taxon-name-part taxon-name-part-type="order" reg="Coleoptera">Coleoptera</tp:taxon-name-part></tp:taxon-name>, <tp:taxon-name><tp:taxon-name-part taxon-name-part-type="family" reg="Endomychidae">Endomychidae</tp:taxon-name-part></tp:taxon-name>)</article-title><source>Zookeys</source><day>08</day><month>04</month><year>2026</year><volume>1276</volume><fpage>307</fpage><lpage>350</lpage><pub-id pub-id-type="doi">10.3897/zookeys.1276.181983</pub-id></mixed-citation></tp:treatment-meta><tp:nomenclature><tp:taxon-name><object-id xmlns:xlink="http://www.w3.org/1999/xlink" content-type="arpha" xlink:type="simple">C0ABC2BC-DAAB-57E9-9288-C9E270AB00FB</object-id>
                		<tp:taxon-name-part taxon-name-part-type="genus" reg="Meilichius">Meilichius</tp:taxon-name-part> <tp:taxon-name-part taxon-name-part-type="species" reg="multimaculatus">multimaculatus</tp:taxon-name-part>
                	</tp:taxon-name><tp:taxon-authority>Sasaji, 1970</tp:taxon-authority><tp:nomenclature-citation-list><tp:nomenclature-citation><tp:taxon-name><tp:taxon-name-part taxon-name-part-type="genus" reg="Meilichius">Meilichius</tp:taxon-name-part> <tp:taxon-name-part taxon-name-part-type="species" reg="multimaculatus">multimaculatus</tp:taxon-name-part></tp:taxon-name><comment> Sasaji, 1970: 15.</comment></tp:nomenclature-citation></tp:nomenclature-citation-list></tp:nomenclature><tp:treatment-sec sec-type="Type material"><title>Type material.</title><p>“Holotype. ♀, Penpuchi, Nantou Hsien, Formosa, 13. Vii. 1966, H. Kamiya leg.” [not examines]</p></tp:treatment-sec><tp:treatment-sec sec-type="Diagnosis"><title>Diagnosis.</title><p>Body elongate oval, moderately convex, surfaces smooth, shiny with coppery luster. Antennae black; pronotum deep reddish-brown, with lateral area rather broadly reddish; elytra yellowish brown with black complicated maculae; legs reddish brown. Elytra widest near mid-length; humeri prominent; elytral punctuation sparse and fine. Elytral maculae as follows: A large scutellar black patch narrows posteriorly and connects to a very narrow sutural black stripe. This stripe then broadens again to form a large preapical black area, which extends broadly forward along the outer margin, with its anterior margin dentate. The apical margins of the elytra are very narrowly reddish. The humeral black macula is transverse, with an excavated posterior border, and is separated from the scutellar macula by a narrow pale stripe. The lateral black macula is large, entirely touching the outer margin, and situated before the middle of the elytral length. On each elytron, two small black spots are transversely aligned at the same level. A pair of triangular, medium-sized maculae is located one-third from the apex and near the suture.</p><p><bold><italic>Measurements</italic> (in mm)</bold>. BW 3.4, <abbrev xmlns:xlink="http://www.w3.org/1999/xlink" xlink:title="body height" xlink:type="simple">BH</abbrev> 1.5.</p></tp:treatment-sec><tp:treatment-sec sec-type="Distribution"><title>Distribution.</title><p>China (Taiwan).</p></tp:treatment-sec><tp:treatment-sec sec-type="Remark"><title>Remark.</title><p>This species was not examined in the present. The description and information presented here are based on <xref ref-type="bibr" rid="B14">Sasaji (1970)</xref>.</p></tp:treatment-sec><ref-list><ref id="B14"><mixed-citation xmlns:xlink="http://www.w3.org/1999/xlink" xlink:type="simple">Sasaji H (1970) Notes on the Formosan <tp:taxon-name><tp:taxon-name-part taxon-name-part-type="family">Endomychidae</tp:taxon-name-part></tp:taxon-name>, with descriptions of a new. genus and several new species (<tp:taxon-name><tp:taxon-name-part taxon-name-part-type="order">Coleoptera</tp:taxon-name-part></tp:taxon-name>). Etizenia 43: 1–25.</mixed-citation></ref></ref-list></tp:taxon-treatment>
