# Supplementary material for: On the little-known genus Meilichius with descriptions of three new species from China (Coleoptera, Endomychidae)
Source: Zookeys. 2026 Apr 8;1276:307–50. doi: 10.3897/zookeys.1276.181983 (PMC13084265; doi:10.3897/zookeys.1276.181983)
Supplement: XML Treatment for Meilichius ornatus [file zookeys.1276.181983-treatment22.xml]

<!DOCTYPE tp:taxon-treatment
  PUBLIC "-//TaxonX//DTD Taxonomic Treatment Publishing DTD v0 20100105//EN" "tax-treatment-NSO.dtd">
<tp:taxon-treatment xmlns:tp="http://www.plazi.org/taxpub"><tp:treatment-meta><kwd-group><label>Taxon classification</label><kwd>
              <named-content content-type="kingdom">Animalia</named-content>
            </kwd><kwd>
              <named-content content-type="order">Coleoptera</named-content>
            </kwd><kwd>
              <named-content content-type="family">Endomychidae</named-content>
            </kwd></kwd-group><mixed-citation publication-type="journal"><person-group><name><surname>Chang</surname><given-names>Ling-Xiao</given-names></name><name><surname>Li</surname><given-names>Pan-Pan</given-names></name><name><surname>Bai</surname><given-names>Ming</given-names></name><name><surname>Bi</surname><given-names>Wen-Xuan</given-names></name></person-group><article-title>On the little-known genus <italic><tp:taxon-name><tp:taxon-name-part taxon-name-part-type="genus" reg="Meilichius">Meilichius</tp:taxon-name-part></tp:taxon-name></italic> with descriptions of three new species from China (<tp:taxon-name><tp:taxon-name-part taxon-name-part-type="order" reg="Coleoptera">Coleoptera</tp:taxon-name-part></tp:taxon-name>, <tp:taxon-name><tp:taxon-name-part taxon-name-part-type="family" reg="Endomychidae">Endomychidae</tp:taxon-name-part></tp:taxon-name>)</article-title><source>Zookeys</source><day>08</day><month>04</month><year>2026</year><volume>1276</volume><fpage>307</fpage><lpage>350</lpage><pub-id pub-id-type="doi">10.3897/zookeys.1276.181983</pub-id></mixed-citation></tp:treatment-meta><tp:nomenclature><tp:taxon-name><object-id xmlns:xlink="http://www.w3.org/1999/xlink" content-type="arpha" xlink:type="simple">21309C8A-18A5-5EEE-A7F8-18935EFFD5E7</object-id>
                		<tp:taxon-name-part taxon-name-part-type="genus" reg="Meilichius">Meilichius</tp:taxon-name-part> <tp:taxon-name-part taxon-name-part-type="species" reg="ornatus">ornatus</tp:taxon-name-part>
                	</tp:taxon-name><tp:taxon-authority>Arrow, 1920</tp:taxon-authority><xref ref-type="fig" rid="F26">Figs 26</xref><xref ref-type="fig" rid="F27">, 27</xref><tp:nomenclature-citation-list><tp:nomenclature-citation><tp:taxon-name><tp:taxon-name-part taxon-name-part-type="genus" reg="Meilichius">Meilichius</tp:taxon-name-part> <tp:taxon-name-part taxon-name-part-type="species" reg="ornatus">ornatus</tp:taxon-name-part></tp:taxon-name><comment> Arrow, 1920b: 332.</comment></tp:nomenclature-citation></tp:nomenclature-citation-list></tp:nomenclature><tp:treatment-sec sec-type="Type material examined"><title>Type material examined.</title><p><bold><italic>Lectotype</italic></bold> (here designated): Laos • ♂; glued on a card with six labels as follows: “SYN-TYPE” “allo-Type” “1918–1” “Laos. Ban Na Lane. 2.I.1918. R.V. de Salvaza.” “<tp:taxon-name><tp:taxon-name-part taxon-name-part-type="genus" reg="Meilichius">Meilichius</tp:taxon-name-part> <tp:taxon-name-part taxon-name-part-type="species" reg="ornatus">ornatus</tp:taxon-name-part></tp:taxon-name> co-type arrow” “<abbrev xmlns:xlink="http://www.w3.org/1999/xlink" content-type="institution" xlink:title="Natural History Museum, London, United Kingdom" xlink:type="simple">NHMUK</abbrev> 016412518”; (<abbrev xmlns:xlink="http://www.w3.org/1999/xlink" content-type="institution" xlink:title="Natural History Museum, London, United Kingdom" xlink:type="simple">NHMUK</abbrev>). <bold><italic>Paralectotype</italic></bold> (here designated): Laos • 1♀; glued on a card with six labels as follows: “SYN-TYPE” “Type H. T” “1918–1” “Laos. Ban Na Lane. 2.I.1918. R.V. de Salvaza.” “<tp:taxon-name><tp:taxon-name-part taxon-name-part-type="genus" reg="Meilichius">Meilichius</tp:taxon-name-part> <tp:taxon-name-part taxon-name-part-type="species" reg="ornatus">ornatus</tp:taxon-name-part></tp:taxon-name> type arrow” “<abbrev xmlns:xlink="http://www.w3.org/1999/xlink" content-type="institution" xlink:title="Natural History Museum, London, United Kingdom" xlink:type="simple">NHMUK</abbrev> 016412515”; (<abbrev xmlns:xlink="http://www.w3.org/1999/xlink" content-type="institution" xlink:title="Natural History Museum, London, United Kingdom" xlink:type="simple">NHMUK</abbrev>).</p><fig id="F26" position="float" orientation="portrait"><object-id xmlns:xlink="http://www.w3.org/1999/xlink" content-type="doi" xlink:type="simple">10.3897/zookeys.1276.181983.figure26</object-id><object-id xmlns:xlink="http://www.w3.org/1999/xlink" content-type="arpha" xlink:type="simple">992A1F78-C919-588D-820F-F1A66CFCD3C1</object-id><label>Figure 26.</label><caption><p>Lectotype of <italic><tp:taxon-name><tp:taxon-name-part taxon-name-part-type="genus" reg="Meilichius">Meilichius</tp:taxon-name-part> <tp:taxon-name-part taxon-name-part-type="species" reg="ornatus">ornatus</tp:taxon-name-part></tp:taxon-name></italic>, male. <bold>A</bold>. Dorsal view; <bold>B</bold>. Lateral view; <bold>C</bold>. Abdomen; <bold>D</bold>. Aedeagus; <bold>E</bold>. Labels. Scale bars: 1.0 mm.</p></caption><graphic xmlns:xlink="http://www.w3.org/1999/xlink" xlink:href="zookeys-1276-307_article-181983__-g026.jpg" id="oo_1587877.jpg" position="float" orientation="portrait" xlink:type="simple"><uri content-type="original_file" xlink:type="simple">https://binary.pensoft.net/fig/1587877</uri></graphic></fig><fig id="F27" position="float" orientation="portrait"><object-id xmlns:xlink="http://www.w3.org/1999/xlink" content-type="doi" xlink:type="simple">10.3897/zookeys.1276.181983.figure27</object-id><object-id xmlns:xlink="http://www.w3.org/1999/xlink" content-type="arpha" xlink:type="simple">9CFAC866-39AB-5917-BD30-EE454E5CA2E6</object-id><label>Figure 27.</label><caption><p>Paralectotype of <italic><tp:taxon-name><tp:taxon-name-part taxon-name-part-type="genus" reg="Meilichius">Meilichius</tp:taxon-name-part> <tp:taxon-name-part taxon-name-part-type="species" reg="ornatus">ornatus</tp:taxon-name-part></tp:taxon-name></italic>, female. <bold>A</bold>. Dorsal view; <bold>B</bold>. Lateral view; <bold>C</bold>. Labels. Scale bars: 1.0 mm.</p></caption><graphic xmlns:xlink="http://www.w3.org/1999/xlink" xlink:href="zookeys-1276-307_article-181983__-g027.jpg" id="oo_1587878.jpg" position="float" orientation="portrait" xlink:type="simple"><uri content-type="original_file" xlink:type="simple">https://binary.pensoft.net/fig/1587878</uri></graphic></fig></tp:treatment-sec><tp:treatment-sec sec-type="Diagnosis"><title>Diagnosis.</title><p>Body short-ovate, strongly convex, surfaces smooth, shiny. Dorsal surface mostly black; elytral maculae pale yellow. Elytra widest near mid-length; humeri barely prominent; elytral punctuation dense and rather coarse. Each elytron with two large cloud-like maculae, their inner margin almost reaches the elytral margin, the outer margin far from the elytral suture.</p><p><bold><italic>Measurements</italic> (in mm)</bold>. <abbrev xmlns:xlink="http://www.w3.org/1999/xlink" xlink:title="body length" xlink:type="simple">BL</abbrev> 5.3–5.9, <abbrev xmlns:xlink="http://www.w3.org/1999/xlink" xlink:title="elytra width" xlink:type="simple">EW</abbrev> 4.1–4.2.</p></tp:treatment-sec><tp:treatment-sec sec-type="Distribution"><title>Distribution.</title><p>Laos.</p></tp:treatment-sec><tp:treatment-sec sec-type="Remark"><title>Remark.</title><p><xref ref-type="bibr" rid="B23">Wang and Tomaszewska (2025)</xref> stated that Mr. Keita Matsumoto (<abbrev xmlns:xlink="http://www.w3.org/1999/xlink" content-type="institution" xlink:title="Natural History Museum, London, United Kingdom" xlink:type="simple">NHMUK</abbrev>) provided them with photographs of a male “type” (with dissected aedeagus) (<abbrev xmlns:xlink="http://www.w3.org/1999/xlink" content-type="institution" xlink:title="Natural History Museum, London, United Kingdom" xlink:type="simple">NHMUK</abbrev> 016412515) and a female “allotype” (<abbrev xmlns:xlink="http://www.w3.org/1999/xlink" content-type="institution" xlink:title="Natural History Museum, London, United Kingdom" xlink:type="simple">NHMUK</abbrev> 016412518) for their study. Based on these images, they designated the male specimen as the lectotype of <italic><tp:taxon-name><tp:taxon-name-part taxon-name-part-type="genus" reg="Meilichius">Meilichius</tp:taxon-name-part> <tp:taxon-name-part taxon-name-part-type="species" reg="ornatus">ornatus</tp:taxon-name-part></tp:taxon-name></italic> Arrow, 1920. However, during examination of the type specimens of this species at the Natural History Museum, London, the first author of this paper discovered that the labels attached to the male and female specimens are the opposite of those cited in <xref ref-type="bibr" rid="B23">Wang and Tomaszewska (2025)</xref>. This matter was verified with Mr. Keita Matsumoto, who confirmed that <italic><tp:taxon-name><tp:taxon-name-part taxon-name-part-type="genus" reg="Meilichius">Meilichius</tp:taxon-name-part> <tp:taxon-name-part taxon-name-part-type="species" reg="ornatus">ornatus</tp:taxon-name-part></tp:taxon-name></italic> is represented by two original type specimens: a female specimen labeled “type” and a male specimen labeled “co-type”. The label data for both specimens correspond exactly with the records made by the first author during his stay at the Natural History Museum. Mr. Matsumoto further explained that when he sent the photographs to Dr. Wang, a file name error inadvertently reversed the correspondence between the images and the specimens. Consequently, Dr. Wang, not having examined the type specimens in person, designated the lectotype and paralectotype based on this erroneous information. To rectify this error and ensure nomenclatural stability, we hereby re-designate the following specimens from the original syntype series:</p><list list-type="bullet"><list-item><p>Lectotype (here designated): Male specimen, labeled “co-type”, collection number 016412518, deposited at the Natural History Museum, London.
</p></list-item><list-item><p>Paralectotype (here designated): Female specimen, labeled “type”, collection number 016412515, deposited at the Natural History Museum, London.
</p></list-item></list></tp:treatment-sec><ref-list><ref id="B23"><mixed-citation xmlns:xlink="http://www.w3.org/1999/xlink" xlink:type="simple">Wang C-B, Tomaszewska KW (2025) A new species of the genus <italic><tp:taxon-name><tp:taxon-name-part taxon-name-part-type="genus">Meilichius</tp:taxon-name-part></tp:taxon-name></italic> Gerstaecker (<tp:taxon-name><tp:taxon-name-part taxon-name-part-type="order">Coleoptera</tp:taxon-name-part></tp:taxon-name>: <tp:taxon-name><tp:taxon-name-part taxon-name-part-type="family">Endomychidae</tp:taxon-name-part></tp:taxon-name>: <tp:taxon-name><tp:taxon-name-part taxon-name-part-type="subfamily">Cyclotominae</tp:taxon-name-part></tp:taxon-name>) from Guangxi, China. Zootaxa 5722: 287–295. <ext-link xlink:href="10.11646/zootaxa.5722.2.8" ext-link-type="doi" xlink:type="simple">https://doi.org/10.11646/zootaxa.5722.2.8</ext-link></mixed-citation></ref></ref-list></tp:taxon-treatment>
