# Supplementary material for: On the little-known genus Meilichius with descriptions of three new species from China (Coleoptera, Endomychidae)
Source: Zookeys. 2026 Apr 8;1276:307–50. doi: 10.3897/zookeys.1276.181983 (PMC13084265; doi:10.3897/zookeys.1276.181983)
Supplement: XML Treatment for Meilichius pachycerus [file zookeys.1276.181983-treatment23.xml]

<!DOCTYPE tp:taxon-treatment
  PUBLIC "-//TaxonX//DTD Taxonomic Treatment Publishing DTD v0 20100105//EN" "tax-treatment-NSO.dtd">
<tp:taxon-treatment xmlns:tp="http://www.plazi.org/taxpub"><tp:treatment-meta><kwd-group><label>Taxon classification</label><kwd>
              <named-content content-type="kingdom">Animalia</named-content>
            </kwd><kwd>
              <named-content content-type="order">Coleoptera</named-content>
            </kwd><kwd>
              <named-content content-type="family">Endomychidae</named-content>
            </kwd></kwd-group><mixed-citation publication-type="journal"><person-group><name><surname>Chang</surname><given-names>Ling-Xiao</given-names></name><name><surname>Li</surname><given-names>Pan-Pan</given-names></name><name><surname>Bai</surname><given-names>Ming</given-names></name><name><surname>Bi</surname><given-names>Wen-Xuan</given-names></name></person-group><article-title>On the little-known genus <italic><tp:taxon-name><tp:taxon-name-part taxon-name-part-type="genus" reg="Meilichius">Meilichius</tp:taxon-name-part></tp:taxon-name></italic> with descriptions of three new species from China (<tp:taxon-name><tp:taxon-name-part taxon-name-part-type="order" reg="Coleoptera">Coleoptera</tp:taxon-name-part></tp:taxon-name>, <tp:taxon-name><tp:taxon-name-part taxon-name-part-type="family" reg="Endomychidae">Endomychidae</tp:taxon-name-part></tp:taxon-name>)</article-title><source>Zookeys</source><day>08</day><month>04</month><year>2026</year><volume>1276</volume><fpage>307</fpage><lpage>350</lpage><pub-id pub-id-type="doi">10.3897/zookeys.1276.181983</pub-id></mixed-citation></tp:treatment-meta><tp:nomenclature><tp:taxon-name><object-id xmlns:xlink="http://www.w3.org/1999/xlink" content-type="arpha" xlink:type="simple">B75CED1E-278A-50F9-BC9F-A6E172177242</object-id>
                		<tp:taxon-name-part taxon-name-part-type="genus" reg="Meilichius">Meilichius</tp:taxon-name-part> <tp:taxon-name-part taxon-name-part-type="species" reg="pachycerus">pachycerus</tp:taxon-name-part>
                	</tp:taxon-name><tp:taxon-authority>Strohecker, 1951</tp:taxon-authority><xref ref-type="fig" rid="F28">Fig. 28</xref><tp:nomenclature-citation-list><tp:nomenclature-citation><tp:taxon-name><tp:taxon-name-part taxon-name-part-type="genus" reg="Meilichius">Meilichius</tp:taxon-name-part> <tp:taxon-name-part taxon-name-part-type="species" reg="pachycerus">pachycerus</tp:taxon-name-part></tp:taxon-name><comment> Strohecker, 1951: 166.</comment></tp:nomenclature-citation></tp:nomenclature-citation-list></tp:nomenclature><tp:treatment-sec sec-type="Type material"><title>Type material.</title><p><bold><italic>Holotype</italic></bold>: Borneo • sex undetermined; glued on a card with four labels as follows: “Mjoberg Collection” “W W Fnngs Bequest” “TYPE <italic><tp:taxon-name><tp:taxon-name-part taxon-name-part-type="genus" reg="Meilichius">Meilichius</tp:taxon-name-part> <tp:taxon-name-part taxon-name-part-type="species" reg="pachycerus">pachycerus</tp:taxon-name-part></tp:taxon-name></italic> Strohecker” “California Academy of Sciences Type No. 8364”; (<abbrev xmlns:xlink="http://www.w3.org/1999/xlink" content-type="institution" xlink:title="California Academy of Sciences" xlink:type="simple">CAS</abbrev>).</p></tp:treatment-sec><tp:treatment-sec sec-type="Diagnosis"><title>Diagnosis.</title><p>Body short and ovate, strongly convex, surfaces smooth, shiny with metallic luster. Dorsal surface mostly ferruginous, antennomeres 1–5 yellowish, 6 infuscate at apex, 7–10 black, 11 black with its apical half yellow. Elytra widest near behind mid-length; humeri distinctly prominent; elytral punctuation sparse and coarse.</p><fig id="F28" position="float" orientation="portrait"><object-id xmlns:xlink="http://www.w3.org/1999/xlink" content-type="doi" xlink:type="simple">10.3897/zookeys.1276.181983.figure28</object-id><object-id xmlns:xlink="http://www.w3.org/1999/xlink" content-type="arpha" xlink:type="simple">CB74B146-0D2C-5D50-8F2F-0FAD7BF3F408</object-id><label>Figure 28.</label><caption><p>Holotype of <italic><tp:taxon-name><tp:taxon-name-part taxon-name-part-type="genus" reg="Meilichius">Meilichius</tp:taxon-name-part> <tp:taxon-name-part taxon-name-part-type="species" reg="pachycerus">pachycerus</tp:taxon-name-part></tp:taxon-name></italic>. <bold>A</bold>. Dorsal view; <bold>B</bold>. Ventral view; <bold>C</bold>. Lateral view; <bold>D</bold>. Labels. Scale bars: 0.5 mm. (Photographed by Rachel Diaz-Bastin, <abbrev xmlns:xlink="http://www.w3.org/1999/xlink" content-type="institution" xlink:title="California Academy of Sciences" xlink:type="simple">CAS</abbrev>).</p></caption><graphic xmlns:xlink="http://www.w3.org/1999/xlink" xlink:href="zookeys-1276-307_article-181983__-g028.jpg" id="oo_1587879.jpg" position="float" orientation="portrait" xlink:type="simple"><uri content-type="original_file" xlink:type="simple">https://binary.pensoft.net/fig/1587879</uri></graphic></fig><p><bold><italic>Measurements</italic> (in mm)</bold>. <abbrev xmlns:xlink="http://www.w3.org/1999/xlink" xlink:title="body length" xlink:type="simple">BL</abbrev> 3.8.</p></tp:treatment-sec><tp:treatment-sec sec-type="Distribution"><title>Distribution.</title><p>Borneo.</p></tp:treatment-sec><tp:treatment-sec sec-type="Remark"><title>Remark.</title><p>This species was examined in the present study with holotype photo observations, and the description and information presented here are based on <xref ref-type="bibr" rid="B18">Strohecker (1951)</xref>.</p></tp:treatment-sec><ref-list><ref id="B18"><mixed-citation xmlns:xlink="http://www.w3.org/1999/xlink" xlink:type="simple">Strohecker HF (1951) New species of Oriental <tp:taxon-name><tp:taxon-name-part taxon-name-part-type="family">Endomychidae</tp:taxon-name-part></tp:taxon-name>, with remarks on some. previously known species. The Pan–Pacific Entomologist 27: 157–167. <ext-link xlink:href="10.5281/zenodo.16046290" ext-link-type="doi" xlink:type="simple">https://doi.org/10.5281/zenodo.16046290</ext-link></mixed-citation></ref></ref-list></tp:taxon-treatment>
