# Supplementary material for: On the little-known genus Meilichius with descriptions of three new species from China (Coleoptera, Endomychidae)
Source: Zookeys. 2026 Apr 8;1276:307–50. doi: 10.3897/zookeys.1276.181983 (PMC13084265; doi:10.3897/zookeys.1276.181983)
Supplement: XML Treatment for Meilichius politus [file zookeys.1276.181983-treatment24.xml]

<!DOCTYPE tp:taxon-treatment
  PUBLIC "-//TaxonX//DTD Taxonomic Treatment Publishing DTD v0 20100105//EN" "tax-treatment-NSO.dtd">
<tp:taxon-treatment xmlns:tp="http://www.plazi.org/taxpub"><tp:treatment-meta><kwd-group><label>Taxon classification</label><kwd>
              <named-content content-type="kingdom">Animalia</named-content>
            </kwd><kwd>
              <named-content content-type="order">Coleoptera</named-content>
            </kwd><kwd>
              <named-content content-type="family">Endomychidae</named-content>
            </kwd></kwd-group><mixed-citation publication-type="journal"><person-group><name><surname>Chang</surname><given-names>Ling-Xiao</given-names></name><name><surname>Li</surname><given-names>Pan-Pan</given-names></name><name><surname>Bai</surname><given-names>Ming</given-names></name><name><surname>Bi</surname><given-names>Wen-Xuan</given-names></name></person-group><article-title>On the little-known genus <italic><tp:taxon-name><tp:taxon-name-part taxon-name-part-type="genus" reg="Meilichius">Meilichius</tp:taxon-name-part></tp:taxon-name></italic> with descriptions of three new species from China (<tp:taxon-name><tp:taxon-name-part taxon-name-part-type="order" reg="Coleoptera">Coleoptera</tp:taxon-name-part></tp:taxon-name>, <tp:taxon-name><tp:taxon-name-part taxon-name-part-type="family" reg="Endomychidae">Endomychidae</tp:taxon-name-part></tp:taxon-name>)</article-title><source>Zookeys</source><day>08</day><month>04</month><year>2026</year><volume>1276</volume><fpage>307</fpage><lpage>350</lpage><pub-id pub-id-type="doi">10.3897/zookeys.1276.181983</pub-id></mixed-citation></tp:treatment-meta><tp:nomenclature><tp:taxon-name><object-id xmlns:xlink="http://www.w3.org/1999/xlink" content-type="arpha" xlink:type="simple">0B20E4A3-C95A-5D20-9CA9-9A0E6011EEFB</object-id>
                		<tp:taxon-name-part taxon-name-part-type="genus" reg="Meilichius">Meilichius</tp:taxon-name-part> <tp:taxon-name-part taxon-name-part-type="species" reg="politus">politus</tp:taxon-name-part>
                	</tp:taxon-name><tp:taxon-authority>Arrow, 1920</tp:taxon-authority><xref ref-type="fig" rid="F29">Fig. 29</xref><tp:nomenclature-citation-list><tp:nomenclature-citation><tp:taxon-name><tp:taxon-name-part taxon-name-part-type="genus" reg="Meilichius">Meilichius</tp:taxon-name-part> <tp:taxon-name-part taxon-name-part-type="species" reg="politus">politus</tp:taxon-name-part></tp:taxon-name><comment> Arrow, 1920a: 71.</comment></tp:nomenclature-citation></tp:nomenclature-citation-list></tp:nomenclature><tp:treatment-sec sec-type="Type material examined"><title>Type material examined.</title><p><bold><italic>Holotype</italic></bold>: Sumatra • ♂; glued on a card with eight labels as follows: “Holo-type” “Type H. T.” “58140” “Sumatia Nias” “Yevman Mission” “Fry Coll. 1900 100.” “<tp:taxon-name><tp:taxon-name-part taxon-name-part-type="genus" reg="Meilichius">Meilichius</tp:taxon-name-part> <tp:taxon-name-part taxon-name-part-type="species" reg="politus">politus</tp:taxon-name-part></tp:taxon-name>. type arrow” “<abbrev xmlns:xlink="http://www.w3.org/1999/xlink" content-type="institution" xlink:title="Natural History Museum, London, United Kingdom" xlink:type="simple">NHMUK</abbrev> 016510364”; (<abbrev xmlns:xlink="http://www.w3.org/1999/xlink" content-type="institution" xlink:title="Natural History Museum, London, United Kingdom" xlink:type="simple">NHMUK</abbrev>).</p></tp:treatment-sec><tp:treatment-sec sec-type="Diagnosis"><title>Diagnosis.</title><p>Body short-ovate, strongly convex, surfaces smooth, shiny. Dorsal surface mostly bright reddish-brown, antennomeres 5–11 deep brown to black. Elytra widest near behind mid-length; humeri distinctly prominent; elytral punctuation sparse and strongly fine.</p><fig id="F29" position="float" orientation="portrait"><object-id xmlns:xlink="http://www.w3.org/1999/xlink" content-type="doi" xlink:type="simple">10.3897/zookeys.1276.181983.figure29</object-id><object-id xmlns:xlink="http://www.w3.org/1999/xlink" content-type="arpha" xlink:type="simple">BAC2CB3C-59A0-5602-8525-3C42202366D5</object-id><label>Figure 29.</label><caption><p>Holotype specimens of <italic><tp:taxon-name><tp:taxon-name-part taxon-name-part-type="genus" reg="Meilichius">Meilichius</tp:taxon-name-part> <tp:taxon-name-part taxon-name-part-type="species" reg="politus">politus</tp:taxon-name-part></tp:taxon-name></italic>. <bold>A</bold>. Dorsal view; <bold>B</bold>. Ventral view; <bold>C</bold>. Lateral view; <bold>D</bold>. Aedeagus; <bold>E</bold>. Labels. Scale bars: 1.0 mm.</p></caption><graphic xmlns:xlink="http://www.w3.org/1999/xlink" xlink:href="zookeys-1276-307_article-181983__-g029.jpg" id="oo_1587880.jpg" position="float" orientation="portrait" xlink:type="simple"><uri content-type="original_file" xlink:type="simple">https://binary.pensoft.net/fig/1587880</uri></graphic></fig><p><bold><italic>Measurements</italic> (in mm)</bold>. <abbrev xmlns:xlink="http://www.w3.org/1999/xlink" xlink:title="body length" xlink:type="simple">BL</abbrev> 4.4, <abbrev xmlns:xlink="http://www.w3.org/1999/xlink" xlink:title="elytra width" xlink:type="simple">EW</abbrev> 3.5.</p></tp:treatment-sec><tp:treatment-sec sec-type="Distribution"><title>Distribution.</title><p>Sumatra.</p></tp:treatment-sec></tp:taxon-treatment>
